# Supplementary material for: Benchmarking health system performance across districts in Zambia: a systematic analysis of levels and trends in key maternal and child health interventions from 1990 to 2010
Source: BMC Med. 2015 Apr 2;13:69. doi: 10.1186/s12916-015-0308-5 (PMC4382853; doi:10.1186/s12916-015-0308-5)
Supplement: Additional file 2: — is an excel file of intervention coverage and outcome estimates for all districts from 1990 to 2010. [file 12916_2015_308_MOESM2_ESM.xlsx]

## Sheet: annex_table
Name of geographic unit	District code	Province name	Province code	Intervention	Year	Coverage	95% uncertainty interval, lower bound	95% uncertainty interval, upper bound
Chibombo	D_101	Central	P_1	Antenatal care (1 visit)	1990	0.988167	0.968961	0.996771
Chibombo	D_101	Central	P_1	Antenatal care (1 visit)	1991	0.988979	0.975066	0.995702
Chibombo	D_101	Central	P_1	Antenatal care (1 visit)	1992	0.989398	0.978633	0.995046
Chibombo	D_101	Central	P_1	Antenatal care (1 visit)	1993	0.989476	0.979749	0.994775
Chibombo	D_101	Central	P_1	Antenatal care (1 visit)	1994	0.989197	0.978853	0.994835
Chibombo	D_101	Central	P_1	Antenatal care (1 visit)	1995	0.988516	0.976423	0.995154
Chibombo	D_101	Central	P_1	Antenatal care (1 visit)	1996	0.987391	0.972085	0.995233
Chibombo	D_101	Central	P_1	Antenatal care (1 visit)	1997	0.985803	0.967058	0.995032
Chibombo	D_101	Central	P_1	Antenatal care (1 visit)	1998	0.983773	0.960653	0.994832
Chibombo	D_101	Central	P_1	Antenatal care (1 visit)	1999	0.981379	0.95209	0.994501
Chibombo	D_101	Central	P_1	Antenatal care (1 visit)	2000	0.978763	0.942855	0.994232
Chibombo	D_101	Central	P_1	Antenatal care (1 visit)	2001	0.976115	0.936073	0.993645
Chibombo	D_101	Central	P_1	Antenatal care (1 visit)	2002	0.973466	0.929337	0.99271
Chibombo	D_101	Central	P_1	Antenatal care (1 visit)	2003	0.971405	0.92715	0.991298
Chibombo	D_101	Central	P_1	Antenatal care (1 visit)	2004	0.969997	0.929567	0.989711
Chibombo	D_101	Central	P_1	Antenatal care (1 visit)	2005	0.969464	0.9332	0.98791
Chibombo	D_101	Central	P_1	Antenatal care (1 visit)	2006	0.969996	0.940701	0.986794
Chibombo	D_101	Central	P_1	Antenatal care (1 visit)	2007	0.971684	0.947458	0.986878
Chibombo	D_101	Central	P_1	Antenatal care (1 visit)	2008	0.974437	0.952669	0.987461
Chibombo	D_101	Central	P_1	Antenatal care (1 visit)	2009	0.977917	0.95706	0.989194
Chibombo	D_101	Central	P_1	Antenatal care (1 visit)	2010	0.981559	0.960468	0.992557
Chibombo	D_101	Central	P_1	Antenatal care (4 visits)	1990	0.843779	0.737125	0.915896
Chibombo	D_101	Central	P_1	Antenatal care (4 visits)	1991	0.830419	0.745312	0.892508
Chibombo	D_101	Central	P_1	Antenatal care (4 visits)	1992	0.816004	0.739765	0.874434
Chibombo	D_101	Central	P_1	Antenatal care (4 visits)	1993	0.801219	0.729686	0.857945
Chibombo	D_101	Central	P_1	Antenatal care (4 visits)	1994	0.786028	0.701319	0.84937
Chibombo	D_101	Central	P_1	Antenatal care (4 visits)	1995	0.769985	0.671595	0.84391
Chibombo	D_101	Central	P_1	Antenatal care (4 visits)	1996	0.752755	0.636105	0.845457
Chibombo	D_101	Central	P_1	Antenatal care (4 visits)	1997	0.734295	0.599036	0.84658
Chibombo	D_101	Central	P_1	Antenatal care (4 visits)	1998	0.714662	0.556585	0.845727
Chibombo	D_101	Central	P_1	Antenatal care (4 visits)	1999	0.693766	0.516989	0.845571
Chibombo	D_101	Central	P_1	Antenatal care (4 visits)	2000	0.671211	0.476506	0.833167
Chibombo	D_101	Central	P_1	Antenatal care (4 visits)	2001	0.64584	0.435478	0.822996
Chibombo	D_101	Central	P_1	Antenatal care (4 visits)	2002	0.612853	0.400386	0.794389
Chibombo	D_101	Central	P_1	Antenatal care (4 visits)	2003	0.580309	0.367472	0.760964
Chibombo	D_101	Central	P_1	Antenatal care (4 visits)	2004	0.544871	0.348758	0.72695
Chibombo	D_101	Central	P_1	Antenatal care (4 visits)	2005	0.50793	0.333546	0.677749
Chibombo	D_101	Central	P_1	Antenatal care (4 visits)	2006	0.47176	0.316903	0.631601
Chibombo	D_101	Central	P_1	Antenatal care (4 visits)	2007	0.439075	0.270765	0.612978
Chibombo	D_101	Central	P_1	Antenatal care (4 visits)	2008	0.412479	0.210339	0.629328
Chibombo	D_101	Central	P_1	Antenatal care (4 visits)	2009	0.393672	0.154942	0.670906
Chibombo	D_101	Central	P_1	Antenatal care (4 visits)	2010	0.382806	0.106399	0.738272
Chibombo	D_101	Central	P_1	BCG immunization (1 dose)	1990	0.992986	0.984861	0.997205
Chibombo	D_101	Central	P_1	BCG immunization (1 dose)	1991	0.991427	0.98433	0.995466
Chibombo	D_101	Central	P_1	BCG immunization (1 dose)	1992	0.989192	0.983079	0.993248
Chibombo	D_101	Central	P_1	BCG immunization (1 dose)	1993	0.986157	0.980342	0.990575
Chibombo	D_101	Central	P_1	BCG immunization (1 dose)	1994	0.982017	0.97525	0.987379
Chibombo	D_101	Central	P_1	BCG immunization (1 dose)	1995	0.976395	0.967943	0.982929
Chibombo	D_101	Central	P_1	BCG immunization (1 dose)	1996	0.969101	0.958274	0.977409
Chibombo	D_101	Central	P_1	BCG immunization (1 dose)	1997	0.96052	0.946612	0.970836
Chibombo	D_101	Central	P_1	BCG immunization (1 dose)	1998	0.951948	0.935786	0.963689
Chibombo	D_101	Central	P_1	BCG immunization (1 dose)	1999	0.945451	0.929142	0.959193
Chibombo	D_101	Central	P_1	BCG immunization (1 dose)	2000	0.942712	0.924228	0.957456
Chibombo	D_101	Central	P_1	BCG immunization (1 dose)	2001	0.943737	0.925605	0.958421
Chibombo	D_101	Central	P_1	BCG immunization (1 dose)	2002	0.946922	0.929815	0.961654
Chibombo	D_101	Central	P_1	BCG immunization (1 dose)	2003	0.950706	0.933358	0.964628
Chibombo	D_101	Central	P_1	BCG immunization (1 dose)	2004	0.953782	0.935513	0.967831
Chibombo	D_101	Central	P_1	BCG immunization (1 dose)	2005	0.95583	0.937098	0.969881
Chibombo	D_101	Central	P_1	BCG immunization (1 dose)	2006	0.957387	0.938448	0.971473
Chibombo	D_101	Central	P_1	BCG immunization (1 dose)	2007	0.959507	0.939323	0.973679
Chibombo	D_101	Central	P_1	BCG immunization (1 dose)	2008	0.962778	0.942895	0.977663
Chibombo	D_101	Central	P_1	BCG immunization (1 dose)	2009	0.966471	0.940813	0.982595
Chibombo	D_101	Central	P_1	BCG immunization (1 dose)	2010	0.969109	0.935823	0.987859
Chibombo	D_101	Central	P_1	DPT immunization (3 doses)	1990	0.974215	0.95152	0.989118
Chibombo	D_101	Central	P_1	DPT immunization (3 doses)	1991	0.967028	0.944824	0.981637
Chibombo	D_101	Central	P_1	DPT immunization (3 doses)	1992	0.95622	0.935712	0.971459
Chibombo	D_101	Central	P_1	DPT immunization (3 doses)	1993	0.939766	0.917967	0.956439
Chibombo	D_101	Central	P_1	DPT immunization (3 doses)	1994	0.914993	0.890349	0.93477
Chibombo	D_101	Central	P_1	DPT immunization (3 doses)	1995	0.879586	0.851375	0.903342
Chibombo	D_101	Central	P_1	DPT immunization (3 doses)	1996	0.834251	0.7998	0.863584
Chibombo	D_101	Central	P_1	DPT immunization (3 doses)	1997	0.785468	0.744142	0.819808
Chibombo	D_101	Central	P_1	DPT immunization (3 doses)	1998	0.743805	0.698314	0.781543
Chibombo	D_101	Central	P_1	DPT immunization (3 doses)	1999	0.718013	0.673581	0.759114
Chibombo	D_101	Central	P_1	DPT immunization (3 doses)	2000	0.711962	0.666326	0.755828
Chibombo	D_101	Central	P_1	DPT immunization (3 doses)	2001	0.726226	0.680195	0.769474
Chibombo	D_101	Central	P_1	DPT immunization (3 doses)	2002	0.757704	0.712845	0.800657
Chibombo	D_101	Central	P_1	DPT immunization (3 doses)	2003	0.799364	0.755459	0.838427
Chibombo	D_101	Central	P_1	DPT immunization (3 doses)	2004	0.839548	0.796567	0.87561
Chibombo	D_101	Central	P_1	DPT immunization (3 doses)	2005	0.869754	0.827042	0.902537
Chibombo	D_101	Central	P_1	DPT immunization (3 doses)	2006	0.887667	0.845779	0.919546
Chibombo	D_101	Central	P_1	DPT immunization (3 doses)	2007	0.894529	0.850757	0.927336
Chibombo	D_101	Central	P_1	DPT immunization (3 doses)	2008	0.891815	0.838841	0.931128
Chibombo	D_101	Central	P_1	DPT immunization (3 doses)	2009	0.8799	0.797211	0.936201
Chibombo	D_101	Central	P_1	DPT immunization (3 doses)	2010	0.858017	0.726015	0.942553
Chibombo	D_101	Central	P_1	Exclusive breastfeeding	1990	0.0135726	0.0043322	0.0318809
Chibombo	D_101	Central	P_1	Exclusive breastfeeding	1991	0.0182145	0.0081574	0.0350183
Chibombo	D_101	Central	P_1	Exclusive breastfeeding	1992	0.0257368	0.0146651	0.042689
Chibombo	D_101	Central	P_1	Exclusive breastfeeding	1993	0.0380796	0.0252456	0.0565983
Chibombo	D_101	Central	P_1	Exclusive breastfeeding	1994	0.0580946	0.0413051	0.0815419
Chibombo	D_101	Central	P_1	Exclusive breastfeeding	1995	0.0889149	0.0639897	0.117693
Chibombo	D_101	Central	P_1	Exclusive breastfeeding	1996	0.132949	0.0988709	0.170245
Chibombo	D_101	Central	P_1	Exclusive breastfeeding	1997	0.191947	0.14894	0.239328
Chibombo	D_101	Central	P_1	Exclusive breastfeeding	1998	0.267792	0.218231	0.321533
Chibombo	D_101	Central	P_1	Exclusive breastfeeding	1999	0.360604	0.307079	0.418976
Chibombo	D_101	Central	P_1	Exclusive breastfeeding	2000	0.462668	0.406111	0.519943
Chibombo	D_101	Central	P_1	Exclusive breastfeeding	2001	0.556497	0.499671	0.610142
Chibombo	D_101	Central	P_1	Exclusive breastfeeding	2002	0.625961	0.565867	0.681094
Chibombo	D_101	Central	P_1	Exclusive breastfeeding	2003	0.662081	0.597904	0.72122
Chibombo	D_101	Central	P_1	Exclusive breastfeeding	2004	0.670534	0.599648	0.733657
Chibombo	D_101	Central	P_1	Exclusive breastfeeding	2005	0.664983	0.586759	0.731788
Chibombo	D_101	Central	P_1	Exclusive breastfeeding	2006	0.666626	0.586786	0.735005
Chibombo	D_101	Central	P_1	Exclusive breastfeeding	2007	0.697268	0.616313	0.765321
Chibombo	D_101	Central	P_1	Exclusive breastfeeding	2008	0.762865	0.683554	0.827615
Chibombo	D_101	Central	P_1	Exclusive breastfeeding	2009	0.842327	0.764619	0.902557
Chibombo	D_101	Central	P_1	Exclusive breastfeeding	2010	0.906335	0.833862	0.956013
Chibombo	D_101	Central	P_1	Indoor residual spraying	1990	0.0253111	0.0018117	0.120708
Chibombo	D_101	Central	P_1	Indoor residual spraying	1991	0.0186412	0.0026665	0.0715455
Chibombo	D_101	Central	P_1	Indoor residual spraying	1992	0.0145551	0.0035044	0.0414905
Chibombo	D_101	Central	P_1	Indoor residual spraying	1993	0.0119232	0.0039545	0.0294232
Chibombo	D_101	Central	P_1	Indoor residual spraying	1994	0.0100969	0.0038387	0.0237025
Chibombo	D_101	Central	P_1	Indoor residual spraying	1995	0.008761	0.0035159	0.0203764
Chibombo	D_101	Central	P_1	Indoor residual spraying	1996	0.0077827	0.0029787	0.0171571
Chibombo	D_101	Central	P_1	Indoor residual spraying	1997	0.0071238	0.0026077	0.0156346
Chibombo	D_101	Central	P_1	Indoor residual spraying	1998	0.0068033	0.0024694	0.0152171
Chibombo	D_101	Central	P_1	Indoor residual spraying	1999	0.0069	0.0025324	0.0146838
Chibombo	D_101	Central	P_1	Indoor residual spraying	2000	0.0075996	0.0028966	0.015958
Chibombo	D_101	Central	P_1	Indoor residual spraying	2001	0.0093158	0.0036162	0.0195749
Chibombo	D_101	Central	P_1	Indoor residual spraying	2002	0.0129388	0.0052291	0.0274232
Chibombo	D_101	Central	P_1	Indoor residual spraying	2003	0.0203308	0.0082527	0.0412467
Chibombo	D_101	Central	P_1	Indoor residual spraying	2004	0.0347522	0.0148998	0.0678644
Chibombo	D_101	Central	P_1	Indoor residual spraying	2005	0.0598034	0.0272517	0.112474
Chibombo	D_101	Central	P_1	Indoor residual spraying	2006	0.0947454	0.0457435	0.166655
Chibombo	D_101	Central	P_1	Indoor residual spraying	2007	0.130374	0.0659709	0.217459
Chibombo	D_101	Central	P_1	Indoor residual spraying	2008	0.154857	0.0880019	0.244575
Chibombo	D_101	Central	P_1	Indoor residual spraying	2009	0.164235	0.105142	0.240758
Chibombo	D_101	Central	P_1	Indoor residual spraying	2010	0.164279	0.114494	0.219507
Chibombo	D_101	Central	P_1	Insecticide treated net ownership	1990	0.0110004	0.0014959	0.0360159
Chibombo	D_101	Central	P_1	Insecticide treated net ownership	1991	0.0105441	0.0020431	0.0293489
Chibombo	D_101	Central	P_1	Insecticide treated net ownership	1992	0.0104941	0.0025856	0.0279019
Chibombo	D_101	Central	P_1	Insecticide treated net ownership	1993	0.0108024	0.0033156	0.02593
Chibombo	D_101	Central	P_1	Insecticide treated net ownership	1994	0.0114498	0.003727	0.0266445
Chibombo	D_101	Central	P_1	Insecticide treated net ownership	1995	0.0124464	0.0043973	0.0280376
Chibombo	D_101	Central	P_1	Insecticide treated net ownership	1996	0.0138333	0.0050452	0.0311215
Chibombo	D_101	Central	P_1	Insecticide treated net ownership	1997	0.0156968	0.005642	0.0348493
Chibombo	D_101	Central	P_1	Insecticide treated net ownership	1998	0.0182052	0.0067369	0.0396361
Chibombo	D_101	Central	P_1	Insecticide treated net ownership	1999	0.0216977	0.0083168	0.0447889
Chibombo	D_101	Central	P_1	Insecticide treated net ownership	2000	0.026895	0.0109989	0.0527084
Chibombo	D_101	Central	P_1	Insecticide treated net ownership	2001	0.0353845	0.0160663	0.0654095
Chibombo	D_101	Central	P_1	Insecticide treated net ownership	2002	0.0506489	0.0255498	0.0860526
Chibombo	D_101	Central	P_1	Insecticide treated net ownership	2003	0.0801406	0.0467982	0.124403
Chibombo	D_101	Central	P_1	Insecticide treated net ownership	2004	0.136378	0.0922362	0.189529
Chibombo	D_101	Central	P_1	Insecticide treated net ownership	2005	0.229645	0.177314	0.287155
Chibombo	D_101	Central	P_1	Insecticide treated net ownership	2006	0.347238	0.297198	0.401967
Chibombo	D_101	Central	P_1	Insecticide treated net ownership	2007	0.45354	0.408532	0.500925
Chibombo	D_101	Central	P_1	Insecticide treated net ownership	2008	0.523837	0.477461	0.567132
Chibombo	D_101	Central	P_1	Insecticide treated net ownership	2009	0.555956	0.505669	0.601322
Chibombo	D_101	Central	P_1	Insecticide treated net ownership	2010	0.5572	0.50622	0.610776
Chibombo	D_101	Central	P_1	Insecticide treated net ownership or indoor residual spraying	1990	0.0104331	0.0014091	0.0375749
Chibombo	D_101	Central	P_1	Insecticide treated net ownership or indoor residual spraying	1991	0.009767	0.001888	0.0306631
Chibombo	D_101	Central	P_1	Insecticide treated net ownership or indoor residual spraying	1992	0.0095356	0.0023966	0.024993
Chibombo	D_101	Central	P_1	Insecticide treated net ownership or indoor residual spraying	1993	0.0096777	0.0030495	0.0225759
Chibombo	D_101	Central	P_1	Insecticide treated net ownership or indoor residual spraying	1994	0.0101728	0.0035406	0.0221664
Chibombo	D_101	Central	P_1	Insecticide treated net ownership or indoor residual spraying	1995	0.011044	0.0038708	0.0242456
Chibombo	D_101	Central	P_1	Insecticide treated net ownership or indoor residual spraying	1996	0.0123715	0.0041654	0.0274798
Chibombo	D_101	Central	P_1	Insecticide treated net ownership or indoor residual spraying	1997	0.0143302	0.0046653	0.0331486
Chibombo	D_101	Central	P_1	Insecticide treated net ownership or indoor residual spraying	1998	0.0172729	0.0057109	0.0394089
Chibombo	D_101	Central	P_1	Insecticide treated net ownership or indoor residual spraying	1999	0.0219004	0.00735	0.0464067
Chibombo	D_101	Central	P_1	Insecticide treated net ownership or indoor residual spraying	2000	0.0296114	0.0110536	0.0619938
Chibombo	D_101	Central	P_1	Insecticide treated net ownership or indoor residual spraying	2001	0.043192	0.0186452	0.0833255
Chibombo	D_101	Central	P_1	Insecticide treated net ownership or indoor residual spraying	2002	0.0677556	0.0342558	0.119426
Chibombo	D_101	Central	P_1	Insecticide treated net ownership or indoor residual spraying	2003	0.111293	0.0657712	0.173932
Chibombo	D_101	Central	P_1	Insecticide treated net ownership or indoor residual spraying	2004	0.18062	0.124677	0.253439
Chibombo	D_101	Central	P_1	Insecticide treated net ownership or indoor residual spraying	2005	0.272638	0.213686	0.342046
Chibombo	D_101	Central	P_1	Insecticide treated net ownership or indoor residual spraying	2006	0.371235	0.320647	0.426195
Chibombo	D_101	Central	P_1	Insecticide treated net ownership or indoor residual spraying	2007	0.458362	0.415614	0.503295
Chibombo	D_101	Central	P_1	Insecticide treated net ownership or indoor residual spraying	2008	0.524018	0.478459	0.569266
Chibombo	D_101	Central	P_1	Insecticide treated net ownership or indoor residual spraying	2009	0.565336	0.515898	0.612035
Chibombo	D_101	Central	P_1	Insecticide treated net ownership or indoor residual spraying	2010	0.582657	0.527663	0.634962
Chibombo	D_101	Central	P_1	Insecticide treated net use	1990	0.0168562	0.0015557	0.06498
Chibombo	D_101	Central	P_1	Insecticide treated net use	1991	0.0139455	0.0023338	0.044414
Chibombo	D_101	Central	P_1	Insecticide treated net use	1992	0.012128	0.0029811	0.0337989
Chibombo	D_101	Central	P_1	Insecticide treated net use	1993	0.0110101	0.0035643	0.0263661
Chibombo	D_101	Central	P_1	Insecticide treated net use	1994	0.0103556	0.00381	0.022925
Chibombo	D_101	Central	P_1	Insecticide treated net use	1995	0.0100316	0.0038949	0.0211672
Chibombo	D_101	Central	P_1	Insecticide treated net use	1996	0.0099731	0.0040625	0.0207684
Chibombo	D_101	Central	P_1	Insecticide treated net use	1997	0.0101664	0.0039219	0.0203005
Chibombo	D_101	Central	P_1	Insecticide treated net use	1998	0.0106503	0.0040611	0.0216032
Chibombo	D_101	Central	P_1	Insecticide treated net use	1999	0.0115422	0.0044789	0.023467
Chibombo	D_101	Central	P_1	Insecticide treated net use	2000	0.0131194	0.0054986	0.0256024
Chibombo	D_101	Central	P_1	Insecticide treated net use	2001	0.0160233	0.0071046	0.0295587
Chibombo	D_101	Central	P_1	Insecticide treated net use	2002	0.0216913	0.0105249	0.037586
Chibombo	D_101	Central	P_1	Insecticide treated net use	2003	0.0332511	0.0180149	0.0542633
Chibombo	D_101	Central	P_1	Insecticide treated net use	2004	0.0559788	0.0345005	0.0851771
Chibombo	D_101	Central	P_1	Insecticide treated net use	2005	0.0956428	0.0663061	0.134686
Chibombo	D_101	Central	P_1	Insecticide treated net use	2006	0.15373	0.117865	0.200374
Chibombo	D_101	Central	P_1	Insecticide treated net use	2007	0.226132	0.184601	0.276025
Chibombo	D_101	Central	P_1	Insecticide treated net use	2008	0.305707	0.25552	0.360652
Chibombo	D_101	Central	P_1	Insecticide treated net use	2009	0.38095	0.324261	0.440748
Chibombo	D_101	Central	P_1	Insecticide treated net use	2010	0.436918	0.37505	0.496873
Chibombo	D_101	Central	P_1	Insecticide treated net use or indoor residual spraying	1990	0.0136271	0.0017407	0.0528383
Chibombo	D_101	Central	P_1	Insecticide treated net use or indoor residual spraying	1991	0.0120002	0.0024576	0.0351086
Chibombo	D_101	Central	P_1	Insecticide treated net use or indoor residual spraying	1992	0.0110655	0.0031198	0.0291744
Chibombo	D_101	Central	P_1	Insecticide treated net use or indoor residual spraying	1993	0.0106458	0.0036948	0.0254794
Chibombo	D_101	Central	P_1	Insecticide treated net use or indoor residual spraying	1994	0.0106292	0.0038197	0.0245566
Chibombo	D_101	Central	P_1	Insecticide treated net use or indoor residual spraying	1995	0.0109555	0.0036916	0.0258233
Chibombo	D_101	Central	P_1	Insecticide treated net use or indoor residual spraying	1996	0.0116096	0.0035843	0.02937
Chibombo	D_101	Central	P_1	Insecticide treated net use or indoor residual spraying	1997	0.0126282	0.0036061	0.0338419
Chibombo	D_101	Central	P_1	Insecticide treated net use or indoor residual spraying	1998	0.0141245	0.0038627	0.0373249
Chibombo	D_101	Central	P_1	Insecticide treated net use or indoor residual spraying	1999	0.0163401	0.004541	0.0434965
Chibombo	D_101	Central	P_1	Insecticide treated net use or indoor residual spraying	2000	0.0197384	0.0059177	0.0509828
Chibombo	D_101	Central	P_1	Insecticide treated net use or indoor residual spraying	2001	0.0251729	0.0084545	0.0597712
Chibombo	D_101	Central	P_1	Insecticide treated net use or indoor residual spraying	2002	0.0340872	0.0132323	0.0731644
Chibombo	D_101	Central	P_1	Insecticide treated net use or indoor residual spraying	2003	0.0490444	0.0231568	0.0954704
Chibombo	D_101	Central	P_1	Insecticide treated net use or indoor residual spraying	2004	0.073458	0.0414919	0.123011
Chibombo	D_101	Central	P_1	Insecticide treated net use or indoor residual spraying	2005	0.111107	0.0726785	0.161631
Chibombo	D_101	Central	P_1	Insecticide treated net use or indoor residual spraying	2006	0.164377	0.120771	0.213874
Chibombo	D_101	Central	P_1	Insecticide treated net use or indoor residual spraying	2007	0.232281	0.186517	0.281728
Chibombo	D_101	Central	P_1	Insecticide treated net use or indoor residual spraying	2008	0.30903	0.2584	0.360445
Chibombo	D_101	Central	P_1	Insecticide treated net use or indoor residual spraying	2009	0.38403	0.327646	0.445419
Chibombo	D_101	Central	P_1	Insecticide treated net use or indoor residual spraying	2010	0.446315	0.38208	0.509391
Chibombo	D_101	Central	P_1	Intermittent preventive therapy for malaria during pregnancy (1 dose)	1990	0.0082254	0.0004659	0.0372183
Chibombo	D_101	Central	P_1	Intermittent preventive therapy for malaria during pregnancy (1 dose)	1991	0.0072815	0.0008415	0.0286343
Chibombo	D_101	Central	P_1	Intermittent preventive therapy for malaria during pregnancy (1 dose)	1992	0.0072185	0.0014967	0.0207666
Chibombo	D_101	Central	P_1	Intermittent preventive therapy for malaria during pregnancy (1 dose)	1993	0.0079654	0.0022891	0.0203768
Chibombo	D_101	Central	P_1	Intermittent preventive therapy for malaria during pregnancy (1 dose)	1994	0.0096971	0.0030965	0.0233557
Chibombo	D_101	Central	P_1	Intermittent preventive therapy for malaria during pregnancy (1 dose)	1995	0.0128858	0.004163	0.0308486
Chibombo	D_101	Central	P_1	Intermittent preventive therapy for malaria during pregnancy (1 dose)	1996	0.0184416	0.0057462	0.0451699
Chibombo	D_101	Central	P_1	Intermittent preventive therapy for malaria during pregnancy (1 dose)	1997	0.0279456	0.0080682	0.0693982
Chibombo	D_101	Central	P_1	Intermittent preventive therapy for malaria during pregnancy (1 dose)	1998	0.0439201	0.0121785	0.112187
Chibombo	D_101	Central	P_1	Intermittent preventive therapy for malaria during pregnancy (1 dose)	1999	0.06993	0.018756	0.178753
Chibombo	D_101	Central	P_1	Intermittent preventive therapy for malaria during pregnancy (1 dose)	2000	0.110171	0.0318263	0.264449
Chibombo	D_101	Central	P_1	Intermittent preventive therapy for malaria during pregnancy (1 dose)	2001	0.168368	0.0554577	0.367265
Chibombo	D_101	Central	P_1	Intermittent preventive therapy for malaria during pregnancy (1 dose)	2002	0.246165	0.0941941	0.46477
Chibombo	D_101	Central	P_1	Intermittent preventive therapy for malaria during pregnancy (1 dose)	2003	0.344136	0.15977	0.565355
Chibombo	D_101	Central	P_1	Intermittent preventive therapy for malaria during pregnancy (1 dose)	2004	0.459575	0.261087	0.659483
Chibombo	D_101	Central	P_1	Intermittent preventive therapy for malaria during pregnancy (1 dose)	2005	0.584882	0.406118	0.743226
Chibombo	D_101	Central	P_1	Intermittent preventive therapy for malaria during pregnancy (1 dose)	2006	0.701824	0.5704	0.809998
Chibombo	D_101	Central	P_1	Intermittent preventive therapy for malaria during pregnancy (1 dose)	2007	0.788445	0.698273	0.861485
Chibombo	D_101	Central	P_1	Intermittent preventive therapy for malaria during pregnancy (1 dose)	2008	0.837532	0.762287	0.891737
Chibombo	D_101	Central	P_1	Intermittent preventive therapy for malaria during pregnancy (1 dose)	2009	0.856397	0.782978	0.908811
Chibombo	D_101	Central	P_1	Intermittent preventive therapy for malaria during pregnancy (1 dose)	2010	0.854003	0.761939	0.917488
Chibombo	D_101	Central	P_1	Intermittent preventive therapy for malaria during pregnancy (2 doses)	1990	0.0105299	0.0005321	0.0535158
Chibombo	D_101	Central	P_1	Intermittent preventive therapy for malaria during pregnancy (2 doses)	1991	0.0089765	0.0008636	0.0351363
Chibombo	D_101	Central	P_1	Intermittent preventive therapy for malaria during pregnancy (2 doses)	1992	0.0086754	0.0014333	0.0278541
Chibombo	D_101	Central	P_1	Intermittent preventive therapy for malaria during pregnancy (2 doses)	1993	0.009378	0.0022876	0.0244773
Chibombo	D_101	Central	P_1	Intermittent preventive therapy for malaria during pregnancy (2 doses)	1994	0.011127	0.003333	0.0270168
Chibombo	D_101	Central	P_1	Intermittent preventive therapy for malaria during pregnancy (2 doses)	1995	0.0141875	0.0045554	0.0339326
Chibombo	D_101	Central	P_1	Intermittent preventive therapy for malaria during pregnancy (2 doses)	1996	0.019032	0.0057404	0.0450905
Chibombo	D_101	Central	P_1	Intermittent preventive therapy for malaria during pregnancy (2 doses)	1997	0.0263484	0.0072731	0.0638532
Chibombo	D_101	Central	P_1	Intermittent preventive therapy for malaria during pregnancy (2 doses)	1998	0.0370796	0.0104246	0.0890709
Chibombo	D_101	Central	P_1	Intermittent preventive therapy for malaria during pregnancy (2 doses)	1999	0.0525932	0.014782	0.127734
Chibombo	D_101	Central	P_1	Intermittent preventive therapy for malaria during pregnancy (2 doses)	2000	0.0752776	0.0217644	0.187427
Chibombo	D_101	Central	P_1	Intermittent preventive therapy for malaria during pregnancy (2 doses)	2001	0.110022	0.0351995	0.264118
Chibombo	D_101	Central	P_1	Intermittent preventive therapy for malaria during pregnancy (2 doses)	2002	0.165733	0.0604732	0.347238
Chibombo	D_101	Central	P_1	Intermittent preventive therapy for malaria during pregnancy (2 doses)	2003	0.255747	0.111472	0.453528
Chibombo	D_101	Central	P_1	Intermittent preventive therapy for malaria during pregnancy (2 doses)	2004	0.382739	0.212493	0.572395
Chibombo	D_101	Central	P_1	Intermittent preventive therapy for malaria during pregnancy (2 doses)	2005	0.520179	0.356415	0.679178
Chibombo	D_101	Central	P_1	Intermittent preventive therapy for malaria during pregnancy (2 doses)	2006	0.62664	0.483803	0.75379
Chibombo	D_101	Central	P_1	Intermittent preventive therapy for malaria during pregnancy (2 doses)	2007	0.685281	0.565167	0.788849
Chibombo	D_101	Central	P_1	Intermittent preventive therapy for malaria during pregnancy (2 doses)	2008	0.704322	0.599208	0.796976
Chibombo	D_101	Central	P_1	Intermittent preventive therapy for malaria during pregnancy (2 doses)	2009	0.69746	0.591677	0.790091
Chibombo	D_101	Central	P_1	Intermittent preventive therapy for malaria during pregnancy (2 doses)	2010	0.675138	0.555961	0.779535
Chibombo	D_101	Central	P_1	Measles immunization (1 dose)	1990	0.976483	0.948101	0.991483
Chibombo	D_101	Central	P_1	Measles immunization (1 dose)	1991	0.978275	0.961902	0.989269
Chibombo	D_101	Central	P_1	Measles immunization (1 dose)	1992	0.977706	0.965356	0.986805
Chibombo	D_101	Central	P_1	Measles immunization (1 dose)	1993	0.974116	0.962535	0.983353
Chibombo	D_101	Central	P_1	Measles immunization (1 dose)	1994	0.966269	0.952533	0.976832
Chibombo	D_101	Central	P_1	Measles immunization (1 dose)	1995	0.952847	0.934947	0.966
Chibombo	D_101	Central	P_1	Measles immunization (1 dose)	1996	0.934505	0.913675	0.951477
Chibombo	D_101	Central	P_1	Measles immunization (1 dose)	1997	0.916514	0.89245	0.936595
Chibombo	D_101	Central	P_1	Measles immunization (1 dose)	1998	0.906618	0.877227	0.929244
Chibombo	D_101	Central	P_1	Measles immunization (1 dose)	1999	0.907961	0.878243	0.931082
Chibombo	D_101	Central	P_1	Measles immunization (1 dose)	2000	0.91717	0.889871	0.940037
Chibombo	D_101	Central	P_1	Measles immunization (1 dose)	2001	0.929406	0.904582	0.949331
Chibombo	D_101	Central	P_1	Measles immunization (1 dose)	2002	0.94142	0.918675	0.959069
Chibombo	D_101	Central	P_1	Measles immunization (1 dose)	2003	0.953106	0.934096	0.96901
Chibombo	D_101	Central	P_1	Measles immunization (1 dose)	2004	0.963707	0.947617	0.976664
Chibombo	D_101	Central	P_1	Measles immunization (1 dose)	2005	0.973029	0.9596	0.983128
Chibombo	D_101	Central	P_1	Measles immunization (1 dose)	2006	0.980723	0.96933	0.988488
Chibombo	D_101	Central	P_1	Measles immunization (1 dose)	2007	0.986471	0.976691	0.992906
Chibombo	D_101	Central	P_1	Measles immunization (1 dose)	2008	0.99029	0.980525	0.995674
Chibombo	D_101	Central	P_1	Measles immunization (1 dose)	2009	0.99252	0.981986	0.997659
Chibombo	D_101	Central	P_1	Measles immunization (1 dose)	2010	0.993523	0.979464	0.99877
Chibombo	D_101	Central	P_1	Pentavalent immunization (3 doses)	1990	0.0107726	0.0008568	0.0472408
Chibombo	D_101	Central	P_1	Pentavalent immunization (3 doses)	1991	0.0095836	0.0011731	0.0350996
Chibombo	D_101	Central	P_1	Pentavalent immunization (3 doses)	1992	0.0090885	0.001665	0.0274123
Chibombo	D_101	Central	P_1	Pentavalent immunization (3 doses)	1993	0.0091405	0.0022917	0.0249343
Chibombo	D_101	Central	P_1	Pentavalent immunization (3 doses)	1994	0.0096797	0.00286	0.0241691
Chibombo	D_101	Central	P_1	Pentavalent immunization (3 doses)	1995	0.0107137	0.0035547	0.0252889
Chibombo	D_101	Central	P_1	Pentavalent immunization (3 doses)	1996	0.0123235	0.0044933	0.0272107
Chibombo	D_101	Central	P_1	Pentavalent immunization (3 doses)	1997	0.014708	0.0058305	0.0301268
Chibombo	D_101	Central	P_1	Pentavalent immunization (3 doses)	1998	0.0183138	0.0076027	0.0360824
Chibombo	D_101	Central	P_1	Pentavalent immunization (3 doses)	1999	0.0241779	0.0108946	0.0442194
Chibombo	D_101	Central	P_1	Pentavalent immunization (3 doses)	2000	0.0348227	0.0173156	0.0606057
Chibombo	D_101	Central	P_1	Pentavalent immunization (3 doses)	2001	0.0564459	0.0323879	0.0913066
Chibombo	D_101	Central	P_1	Pentavalent immunization (3 doses)	2002	0.102219	0.0671771	0.151051
Chibombo	D_101	Central	P_1	Pentavalent immunization (3 doses)	2003	0.189381	0.138255	0.257337
Chibombo	D_101	Central	P_1	Pentavalent immunization (3 doses)	2004	0.313145	0.246237	0.38824
Chibombo	D_101	Central	P_1	Pentavalent immunization (3 doses)	2005	0.430069	0.358055	0.506299
Chibombo	D_101	Central	P_1	Pentavalent immunization (3 doses)	2006	0.506399	0.439213	0.573694
Chibombo	D_101	Central	P_1	Pentavalent immunization (3 doses)	2007	0.548189	0.47787	0.61621
Chibombo	D_101	Central	P_1	Pentavalent immunization (3 doses)	2008	0.58148	0.499297	0.65846
Chibombo	D_101	Central	P_1	Pentavalent immunization (3 doses)	2009	0.62964	0.517814	0.732491
Chibombo	D_101	Central	P_1	Pentavalent immunization (3 doses)	2010	0.693709	0.550083	0.82046
Chibombo	D_101	Central	P_1	Percent of children not underweight	1990	0.885321	0.943735	0.805318
Chibombo	D_101	Central	P_1	Percent of children not underweight	1991	0.881974	0.933651	0.815654
Chibombo	D_101	Central	P_1	Percent of children not underweight	1992	0.877036	0.922238	0.822409
Chibombo	D_101	Central	P_1	Percent of children not underweight	1993	0.870499	0.910453	0.825646
Chibombo	D_101	Central	P_1	Percent of children not underweight	1994	0.862437	0.898131	0.823273
Chibombo	D_101	Central	P_1	Percent of children not underweight	1995	0.853062	0.885402	0.818676
Chibombo	D_101	Central	P_1	Percent of children not underweight	1996	0.842776	0.872935	0.808655
Chibombo	D_101	Central	P_1	Percent of children not underweight	1997	0.832219	0.861103	0.798741
Chibombo	D_101	Central	P_1	Percent of children not underweight	1998	0.822275	0.851626	0.788578
Chibombo	D_101	Central	P_1	Percent of children not underweight	1999	0.813954	0.84427	0.778419
Chibombo	D_101	Central	P_1	Percent of children not underweight	2000	0.808179	0.838847	0.772092
Chibombo	D_101	Central	P_1	Percent of children not underweight	2001	0.805551	0.836484	0.771098
Chibombo	D_101	Central	P_1	Percent of children not underweight	2002	0.806154	0.837438	0.774631
Chibombo	D_101	Central	P_1	Percent of children not underweight	2003	0.80963	0.839375	0.779771
Chibombo	D_101	Central	P_1	Percent of children not underweight	2004	0.815344	0.844508	0.785792
Chibombo	D_101	Central	P_1	Percent of children not underweight	2005	0.82255	0.850124	0.794494
Chibombo	D_101	Central	P_1	Percent of children not underweight	2006	0.830522	0.855908	0.802068
Chibombo	D_101	Central	P_1	Percent of children not underweight	2007	0.838677	0.863861	0.808276
Chibombo	D_101	Central	P_1	Percent of children not underweight	2008	0.846616	0.874575	0.813457
Chibombo	D_101	Central	P_1	Percent of children not underweight	2009	0.854102	0.884225	0.815492
Chibombo	D_101	Central	P_1	Percent of children not underweight	2010	0.860996	0.896797	0.815283
Chibombo	D_101	Central	P_1	Polio immunization (3 doses)	1990	0.950914	0.907784	0.978374
Chibombo	D_101	Central	P_1	Polio immunization (3 doses)	1991	0.930667	0.892618	0.9604
Chibombo	D_101	Central	P_1	Polio immunization (3 doses)	1992	0.900735	0.862698	0.932188
Chibombo	D_101	Central	P_1	Polio immunization (3 doses)	1993	0.85847	0.819804	0.89233
Chibombo	D_101	Central	P_1	Polio immunization (3 doses)	1994	0.804252	0.761821	0.843304
Chibombo	D_101	Central	P_1	Polio immunization (3 doses)	1995	0.747169	0.702559	0.790331
Chibombo	D_101	Central	P_1	Polio immunization (3 doses)	1996	0.706744	0.659525	0.753138
Chibombo	D_101	Central	P_1	Polio immunization (3 doses)	1997	0.70067	0.651582	0.747733
Chibombo	D_101	Central	P_1	Polio immunization (3 doses)	1998	0.728973	0.678703	0.772325
Chibombo	D_101	Central	P_1	Polio immunization (3 doses)	1999	0.774062	0.727875	0.813925
Chibombo	D_101	Central	P_1	Polio immunization (3 doses)	2000	0.816267	0.773166	0.853558
Chibombo	D_101	Central	P_1	Polio immunization (3 doses)	2001	0.846714	0.808604	0.88338
Chibombo	D_101	Central	P_1	Polio immunization (3 doses)	2002	0.866664	0.830005	0.901814
Chibombo	D_101	Central	P_1	Polio immunization (3 doses)	2003	0.880387	0.844166	0.914089
Chibombo	D_101	Central	P_1	Polio immunization (3 doses)	2004	0.891294	0.85578	0.922804
Chibombo	D_101	Central	P_1	Polio immunization (3 doses)	2005	0.89969	0.866742	0.929159
Chibombo	D_101	Central	P_1	Polio immunization (3 doses)	2006	0.903459	0.86827	0.931548
Chibombo	D_101	Central	P_1	Polio immunization (3 doses)	2007	0.899375	0.862554	0.929966
Chibombo	D_101	Central	P_1	Polio immunization (3 doses)	2008	0.883503	0.831421	0.925331
Chibombo	D_101	Central	P_1	Polio immunization (3 doses)	2009	0.850139	0.758412	0.917454
Chibombo	D_101	Central	P_1	Polio immunization (3 doses)	2010	0.79099	0.62329	0.905832
Chibombo	D_101	Central	P_1	Skilled birth attendance	1990	0.404314	0.262044	0.550755
Chibombo	D_101	Central	P_1	Skilled birth attendance	1991	0.374404	0.271226	0.485769
Chibombo	D_101	Central	P_1	Skilled birth attendance	1992	0.34478	0.263796	0.433351
Chibombo	D_101	Central	P_1	Skilled birth attendance	1993	0.316489	0.242251	0.397177
Chibombo	D_101	Central	P_1	Skilled birth attendance	1994	0.290571	0.219788	0.371289
Chibombo	D_101	Central	P_1	Skilled birth attendance	1995	0.267926	0.197057	0.351794
Chibombo	D_101	Central	P_1	Skilled birth attendance	1996	0.249165	0.17399	0.336252
Chibombo	D_101	Central	P_1	Skilled birth attendance	1997	0.234522	0.155522	0.332938
Chibombo	D_101	Central	P_1	Skilled birth attendance	1998	0.223905	0.138465	0.331131
Chibombo	D_101	Central	P_1	Skilled birth attendance	1999	0.216999	0.127167	0.339996
Chibombo	D_101	Central	P_1	Skilled birth attendance	2000	0.2134	0.11838	0.347558
Chibombo	D_101	Central	P_1	Skilled birth attendance	2001	0.21269	0.112751	0.355467
Chibombo	D_101	Central	P_1	Skilled birth attendance	2002	0.214026	0.112932	0.360567
Chibombo	D_101	Central	P_1	Skilled birth attendance	2003	0.218313	0.116229	0.362553
Chibombo	D_101	Central	P_1	Skilled birth attendance	2004	0.225031	0.122577	0.364969
Chibombo	D_101	Central	P_1	Skilled birth attendance	2005	0.234068	0.130438	0.370701
Chibombo	D_101	Central	P_1	Skilled birth attendance	2006	0.245075	0.132159	0.38573
Chibombo	D_101	Central	P_1	Skilled birth attendance	2007	0.257505	0.12941	0.424227
Chibombo	D_101	Central	P_1	Skilled birth attendance	2008	0.270871	0.116124	0.47722
Chibombo	D_101	Central	P_1	Skilled birth attendance	2009	0.284962	0.0989086	0.558249
Chibombo	D_101	Central	P_1	Skilled birth attendance	2010	0.299761	0.0713698	0.661136
Kabwe	D_102	Central	P_1	Antenatal care (1 visit)	1990	0.968498	0.931679	0.988955
Kabwe	D_102	Central	P_1	Antenatal care (1 visit)	1991	0.971905	0.946475	0.986957
Kabwe	D_102	Central	P_1	Antenatal care (1 visit)	1992	0.97436	0.955902	0.986544
Kabwe	D_102	Central	P_1	Antenatal care (1 visit)	1993	0.975929	0.959734	0.986878
Kabwe	D_102	Central	P_1	Antenatal care (1 visit)	1994	0.976556	0.959603	0.987927
Kabwe	D_102	Central	P_1	Antenatal care (1 visit)	1995	0.976152	0.955347	0.988857
Kabwe	D_102	Central	P_1	Antenatal care (1 visit)	1996	0.974623	0.949698	0.98951
Kabwe	D_102	Central	P_1	Antenatal care (1 visit)	1997	0.971851	0.938734	0.989608
Kabwe	D_102	Central	P_1	Antenatal care (1 visit)	1998	0.967693	0.9261	0.989034
Kabwe	D_102	Central	P_1	Antenatal care (1 visit)	1999	0.96199	0.908705	0.988097
Kabwe	D_102	Central	P_1	Antenatal care (1 visit)	2000	0.954611	0.885819	0.986753
Kabwe	D_102	Central	P_1	Antenatal care (1 visit)	2001	0.945488	0.867068	0.984388
Kabwe	D_102	Central	P_1	Antenatal care (1 visit)	2002	0.934702	0.84649	0.980586
Kabwe	D_102	Central	P_1	Antenatal care (1 visit)	2003	0.92211	0.826844	0.975565
Kabwe	D_102	Central	P_1	Antenatal care (1 visit)	2004	0.908189	0.811039	0.968723
Kabwe	D_102	Central	P_1	Antenatal care (1 visit)	2005	0.893923	0.798268	0.958062
Kabwe	D_102	Central	P_1	Antenatal care (1 visit)	2006	0.881141	0.79099	0.945162
Kabwe	D_102	Central	P_1	Antenatal care (1 visit)	2007	0.872467	0.792927	0.930449
Kabwe	D_102	Central	P_1	Antenatal care (1 visit)	2008	0.870637	0.795261	0.922152
Kabwe	D_102	Central	P_1	Antenatal care (1 visit)	2009	0.877116	0.808258	0.927186
Kabwe	D_102	Central	P_1	Antenatal care (1 visit)	2010	0.890752	0.807001	0.944749
Kabwe	D_102	Central	P_1	Antenatal care (4 visits)	1990	0.660413	0.525667	0.783066
Kabwe	D_102	Central	P_1	Antenatal care (4 visits)	1991	0.679489	0.57583	0.775609
Kabwe	D_102	Central	P_1	Antenatal care (4 visits)	1992	0.698395	0.608574	0.777449
Kabwe	D_102	Central	P_1	Antenatal care (4 visits)	1993	0.715827	0.632034	0.79232
Kabwe	D_102	Central	P_1	Antenatal care (4 visits)	1994	0.729721	0.639807	0.811344
Kabwe	D_102	Central	P_1	Antenatal care (4 visits)	1995	0.738085	0.637857	0.825293
Kabwe	D_102	Central	P_1	Antenatal care (4 visits)	1996	0.739572	0.624936	0.839333
Kabwe	D_102	Central	P_1	Antenatal care (4 visits)	1997	0.733455	0.599565	0.845365
Kabwe	D_102	Central	P_1	Antenatal care (4 visits)	1998	0.719347	0.564899	0.845514
Kabwe	D_102	Central	P_1	Antenatal care (4 visits)	1999	0.696978	0.522918	0.842441
Kabwe	D_102	Central	P_1	Antenatal care (4 visits)	2000	0.666119	0.471225	0.834443
Kabwe	D_102	Central	P_1	Antenatal care (4 visits)	2001	0.626004	0.414645	0.814007
Kabwe	D_102	Central	P_1	Antenatal care (4 visits)	2002	0.570721	0.355182	0.778448
Kabwe	D_102	Central	P_1	Antenatal care (4 visits)	2003	0.514306	0.307754	0.727909
Kabwe	D_102	Central	P_1	Antenatal care (4 visits)	2004	0.453926	0.266169	0.659095
Kabwe	D_102	Central	P_1	Antenatal care (4 visits)	2005	0.393711	0.232677	0.574235
Kabwe	D_102	Central	P_1	Antenatal care (4 visits)	2006	0.338403	0.200428	0.492421
Kabwe	D_102	Central	P_1	Antenatal care (4 visits)	2007	0.292195	0.158454	0.44603
Kabwe	D_102	Central	P_1	Antenatal care (4 visits)	2008	0.257763	0.115931	0.440827
Kabwe	D_102	Central	P_1	Antenatal care (4 visits)	2009	0.235803	0.0759853	0.46608
Kabwe	D_102	Central	P_1	Antenatal care (4 visits)	2010	0.225312	0.0503931	0.533218
Kabwe	D_102	Central	P_1	BCG immunization (1 dose)	1990	0.968464	0.936086	0.985661
Kabwe	D_102	Central	P_1	BCG immunization (1 dose)	1991	0.960552	0.935368	0.977043
Kabwe	D_102	Central	P_1	BCG immunization (1 dose)	1992	0.953657	0.93411	0.969496
Kabwe	D_102	Central	P_1	BCG immunization (1 dose)	1993	0.949087	0.931993	0.964098
Kabwe	D_102	Central	P_1	BCG immunization (1 dose)	1994	0.946994	0.931534	0.961475
Kabwe	D_102	Central	P_1	BCG immunization (1 dose)	1995	0.946991	0.930933	0.960678
Kabwe	D_102	Central	P_1	BCG immunization (1 dose)	1996	0.948797	0.933156	0.961329
Kabwe	D_102	Central	P_1	BCG immunization (1 dose)	1997	0.95237	0.937029	0.964676
Kabwe	D_102	Central	P_1	BCG immunization (1 dose)	1998	0.957673	0.942858	0.96971
Kabwe	D_102	Central	P_1	BCG immunization (1 dose)	1999	0.964341	0.951762	0.974668
Kabwe	D_102	Central	P_1	BCG immunization (1 dose)	2000	0.971434	0.960508	0.980163
Kabwe	D_102	Central	P_1	BCG immunization (1 dose)	2001	0.977758	0.968864	0.984861
Kabwe	D_102	Central	P_1	BCG immunization (1 dose)	2002	0.982501	0.975009	0.98852
Kabwe	D_102	Central	P_1	BCG immunization (1 dose)	2003	0.985562	0.978777	0.990746
Kabwe	D_102	Central	P_1	BCG immunization (1 dose)	2004	0.987044	0.980421	0.991685
Kabwe	D_102	Central	P_1	BCG immunization (1 dose)	2005	0.987119	0.980269	0.991804
Kabwe	D_102	Central	P_1	BCG immunization (1 dose)	2006	0.985877	0.978648	0.991312
Kabwe	D_102	Central	P_1	BCG immunization (1 dose)	2007	0.983343	0.974801	0.989819
Kabwe	D_102	Central	P_1	BCG immunization (1 dose)	2008	0.979356	0.968614	0.987724
Kabwe	D_102	Central	P_1	BCG immunization (1 dose)	2009	0.973028	0.956159	0.985008
Kabwe	D_102	Central	P_1	BCG immunization (1 dose)	2010	0.961829	0.928377	0.982353
Kabwe	D_102	Central	P_1	DPT immunization (3 doses)	1990	0.915895	0.850644	0.959264
Kabwe	D_102	Central	P_1	DPT immunization (3 doses)	1991	0.907458	0.858638	0.943243
Kabwe	D_102	Central	P_1	DPT immunization (3 doses)	1992	0.895275	0.855747	0.926017
Kabwe	D_102	Central	P_1	DPT immunization (3 doses)	1993	0.877935	0.841974	0.906252
Kabwe	D_102	Central	P_1	DPT immunization (3 doses)	1994	0.854287	0.81838	0.883842
Kabwe	D_102	Central	P_1	DPT immunization (3 doses)	1995	0.824625	0.789479	0.856921
Kabwe	D_102	Central	P_1	DPT immunization (3 doses)	1996	0.792418	0.753674	0.828216
Kabwe	D_102	Central	P_1	DPT immunization (3 doses)	1997	0.764711	0.72353	0.803663
Kabwe	D_102	Central	P_1	DPT immunization (3 doses)	1998	0.74904	0.707616	0.788469
Kabwe	D_102	Central	P_1	DPT immunization (3 doses)	1999	0.74921	0.708235	0.78955
Kabwe	D_102	Central	P_1	DPT immunization (3 doses)	2000	0.764573	0.72079	0.806627
Kabwe	D_102	Central	P_1	DPT immunization (3 doses)	2001	0.792364	0.747043	0.832487
Kabwe	D_102	Central	P_1	DPT immunization (3 doses)	2002	0.828299	0.785272	0.866476
Kabwe	D_102	Central	P_1	DPT immunization (3 doses)	2003	0.863871	0.824421	0.896625
Kabwe	D_102	Central	P_1	DPT immunization (3 doses)	2004	0.892554	0.858671	0.92196
Kabwe	D_102	Central	P_1	DPT immunization (3 doses)	2005	0.91053	0.879217	0.936357
Kabwe	D_102	Central	P_1	DPT immunization (3 doses)	2006	0.917527	0.8881	0.941689
Kabwe	D_102	Central	P_1	DPT immunization (3 doses)	2007	0.914019	0.883627	0.938131
Kabwe	D_102	Central	P_1	DPT immunization (3 doses)	2008	0.898967	0.860308	0.93051
Kabwe	D_102	Central	P_1	DPT immunization (3 doses)	2009	0.868914	0.808971	0.91917
Kabwe	D_102	Central	P_1	DPT immunization (3 doses)	2010	0.818283	0.706299	0.904545
Kabwe	D_102	Central	P_1	Exclusive breastfeeding	1990	0.0070078	0.0023223	0.0153663
Kabwe	D_102	Central	P_1	Exclusive breastfeeding	1991	0.0149039	0.0065237	0.0280998
Kabwe	D_102	Central	P_1	Exclusive breastfeeding	1992	0.0318801	0.0183922	0.0523251
Kabwe	D_102	Central	P_1	Exclusive breastfeeding	1993	0.0667194	0.0458767	0.0971809
Kabwe	D_102	Central	P_1	Exclusive breastfeeding	1994	0.131455	0.0985891	0.178904
Kabwe	D_102	Central	P_1	Exclusive breastfeeding	1995	0.232539	0.183933	0.289492
Kabwe	D_102	Central	P_1	Exclusive breastfeeding	1996	0.358193	0.296314	0.422695
Kabwe	D_102	Central	P_1	Exclusive breastfeeding	1997	0.48371	0.421382	0.549463
Kabwe	D_102	Central	P_1	Exclusive breastfeeding	1998	0.591107	0.533344	0.648871
Kabwe	D_102	Central	P_1	Exclusive breastfeeding	1999	0.67473	0.624451	0.724117
Kabwe	D_102	Central	P_1	Exclusive breastfeeding	2000	0.733933	0.687068	0.777093
Kabwe	D_102	Central	P_1	Exclusive breastfeeding	2001	0.768413	0.722935	0.809303
Kabwe	D_102	Central	P_1	Exclusive breastfeeding	2002	0.778963	0.731008	0.822593
Kabwe	D_102	Central	P_1	Exclusive breastfeeding	2003	0.762085	0.707394	0.811047
Kabwe	D_102	Central	P_1	Exclusive breastfeeding	2004	0.719371	0.654827	0.776772
Kabwe	D_102	Central	P_1	Exclusive breastfeeding	2005	0.659233	0.58834	0.72529
Kabwe	D_102	Central	P_1	Exclusive breastfeeding	2006	0.604176	0.534762	0.672362
Kabwe	D_102	Central	P_1	Exclusive breastfeeding	2007	0.583195	0.518884	0.645832
Kabwe	D_102	Central	P_1	Exclusive breastfeeding	2008	0.612907	0.551097	0.678491
Kabwe	D_102	Central	P_1	Exclusive breastfeeding	2009	0.684671	0.605123	0.761107
Kabwe	D_102	Central	P_1	Exclusive breastfeeding	2010	0.768014	0.65584	0.854713
Kabwe	D_102	Central	P_1	Indoor residual spraying	1990	0.0227208	0.0018108	0.0859365
Kabwe	D_102	Central	P_1	Indoor residual spraying	1991	0.0145034	0.0021694	0.0472764
Kabwe	D_102	Central	P_1	Indoor residual spraying	1992	0.0104309	0.0024512	0.0286651
Kabwe	D_102	Central	P_1	Indoor residual spraying	1993	0.0084706	0.0026703	0.0209909
Kabwe	D_102	Central	P_1	Indoor residual spraying	1994	0.0077178	0.0027485	0.0170774
Kabwe	D_102	Central	P_1	Indoor residual spraying	1995	0.007837	0.0030161	0.0161928
Kabwe	D_102	Central	P_1	Indoor residual spraying	1996	0.0088231	0.0033179	0.0187645
Kabwe	D_102	Central	P_1	Indoor residual spraying	1997	0.0109676	0.0041697	0.0233242
Kabwe	D_102	Central	P_1	Indoor residual spraying	1998	0.0149874	0.0058966	0.0310483
Kabwe	D_102	Central	P_1	Indoor residual spraying	1999	0.022378	0.009333	0.0453465
Kabwe	D_102	Central	P_1	Indoor residual spraying	2000	0.0362022	0.016499	0.0689686
Kabwe	D_102	Central	P_1	Indoor residual spraying	2001	0.0626974	0.0322829	0.109243
Kabwe	D_102	Central	P_1	Indoor residual spraying	2002	0.113475	0.067433	0.180457
Kabwe	D_102	Central	P_1	Indoor residual spraying	2003	0.20505	0.138953	0.287769
Kabwe	D_102	Central	P_1	Indoor residual spraying	2004	0.342576	0.26699	0.424786
Kabwe	D_102	Central	P_1	Indoor residual spraying	2005	0.494	0.431014	0.562782
Kabwe	D_102	Central	P_1	Indoor residual spraying	2006	0.608507	0.56108	0.655921
Kabwe	D_102	Central	P_1	Indoor residual spraying	2007	0.664912	0.629705	0.702633
Kabwe	D_102	Central	P_1	Indoor residual spraying	2008	0.66988	0.629602	0.708869
Kabwe	D_102	Central	P_1	Indoor residual spraying	2009	0.63693	0.590604	0.684772
Kabwe	D_102	Central	P_1	Indoor residual spraying	2010	0.583062	0.522988	0.642636
Kabwe	D_102	Central	P_1	Insecticide treated net ownership	1990	0.0060913	0.0007677	0.0230781
Kabwe	D_102	Central	P_1	Insecticide treated net ownership	1991	0.0073446	0.001407	0.0223045
Kabwe	D_102	Central	P_1	Insecticide treated net ownership	1992	0.0092962	0.0023978	0.0249264
Kabwe	D_102	Central	P_1	Insecticide treated net ownership	1993	0.0122027	0.0037341	0.0291253
Kabwe	D_102	Central	P_1	Insecticide treated net ownership	1994	0.0163847	0.0056318	0.0378594
Kabwe	D_102	Central	P_1	Insecticide treated net ownership	1995	0.0221837	0.0080285	0.0511561
Kabwe	D_102	Central	P_1	Insecticide treated net ownership	1996	0.0298886	0.0108482	0.0690917
Kabwe	D_102	Central	P_1	Insecticide treated net ownership	1997	0.0396739	0.0148394	0.0928514
Kabwe	D_102	Central	P_1	Insecticide treated net ownership	1998	0.0516376	0.0196936	0.115976
Kabwe	D_102	Central	P_1	Insecticide treated net ownership	1999	0.0660425	0.0260059	0.135025
Kabwe	D_102	Central	P_1	Insecticide treated net ownership	2000	0.0838667	0.0353271	0.163883
Kabwe	D_102	Central	P_1	Insecticide treated net ownership	2001	0.107779	0.050135	0.197724
Kabwe	D_102	Central	P_1	Insecticide treated net ownership	2002	0.143411	0.0763814	0.241437
Kabwe	D_102	Central	P_1	Insecticide treated net ownership	2003	0.200374	0.123078	0.298457
Kabwe	D_102	Central	P_1	Insecticide treated net ownership	2004	0.287025	0.2032	0.382233
Kabwe	D_102	Central	P_1	Insecticide treated net ownership	2005	0.396206	0.315948	0.476371
Kabwe	D_102	Central	P_1	Insecticide treated net ownership	2006	0.498317	0.434293	0.55856
Kabwe	D_102	Central	P_1	Insecticide treated net ownership	2007	0.56602	0.517023	0.61361
Kabwe	D_102	Central	P_1	Insecticide treated net ownership	2008	0.593388	0.551006	0.63595
Kabwe	D_102	Central	P_1	Insecticide treated net ownership	2009	0.586893	0.539031	0.63378
Kabwe	D_102	Central	P_1	Insecticide treated net ownership	2010	0.555195	0.496487	0.61307
Kabwe	D_102	Central	P_1	Insecticide treated net ownership or indoor residual spraying	1990	0.0055923	0.000699	0.0205691
Kabwe	D_102	Central	P_1	Insecticide treated net ownership or indoor residual spraying	1991	0.0065021	0.0012872	0.0201341
Kabwe	D_102	Central	P_1	Insecticide treated net ownership or indoor residual spraying	1992	0.0081386	0.0021291	0.0214487
Kabwe	D_102	Central	P_1	Insecticide treated net ownership or indoor residual spraying	1993	0.0108467	0.0034734	0.0252542
Kabwe	D_102	Central	P_1	Insecticide treated net ownership or indoor residual spraying	1994	0.0151821	0.0050515	0.0356221
Kabwe	D_102	Central	P_1	Insecticide treated net ownership or indoor residual spraying	1995	0.0219897	0.0072787	0.0522675
Kabwe	D_102	Central	P_1	Insecticide treated net ownership or indoor residual spraying	1996	0.0325043	0.0105095	0.0800148
Kabwe	D_102	Central	P_1	Insecticide treated net ownership or indoor residual spraying	1997	0.0484996	0.0148654	0.122623
Kabwe	D_102	Central	P_1	Insecticide treated net ownership or indoor residual spraying	1998	0.0725739	0.0221371	0.179074
Kabwe	D_102	Central	P_1	Insecticide treated net ownership or indoor residual spraying	1999	0.108699	0.0363674	0.251828
Kabwe	D_102	Central	P_1	Insecticide treated net ownership or indoor residual spraying	2000	0.162975	0.060751	0.338589
Kabwe	D_102	Central	P_1	Insecticide treated net ownership or indoor residual spraying	2001	0.243582	0.105411	0.442059
Kabwe	D_102	Central	P_1	Insecticide treated net ownership or indoor residual spraying	2002	0.355947	0.188918	0.560418
Kabwe	D_102	Central	P_1	Insecticide treated net ownership or indoor residual spraying	2003	0.49294	0.322355	0.667286
Kabwe	D_102	Central	P_1	Insecticide treated net ownership or indoor residual spraying	2004	0.626064	0.485478	0.754876
Kabwe	D_102	Central	P_1	Insecticide treated net ownership or indoor residual spraying	2005	0.727128	0.625688	0.811342
Kabwe	D_102	Central	P_1	Insecticide treated net ownership or indoor residual spraying	2006	0.789725	0.727006	0.842766
Kabwe	D_102	Central	P_1	Insecticide treated net ownership or indoor residual spraying	2007	0.822295	0.780531	0.859067
Kabwe	D_102	Central	P_1	Insecticide treated net ownership or indoor residual spraying	2008	0.833805	0.798118	0.866551
Kabwe	D_102	Central	P_1	Insecticide treated net ownership or indoor residual spraying	2009	0.828716	0.789709	0.865124
Kabwe	D_102	Central	P_1	Insecticide treated net ownership or indoor residual spraying	2010	0.80739	0.754357	0.853163
Kabwe	D_102	Central	P_1	Insecticide treated net use	1990	0.0101901	0.0010731	0.048222
Kabwe	D_102	Central	P_1	Insecticide treated net use	1991	0.0097035	0.0016526	0.0341269
Kabwe	D_102	Central	P_1	Insecticide treated net use	1992	0.0100091	0.0024333	0.0284024
Kabwe	D_102	Central	P_1	Insecticide treated net use	1993	0.01099	0.0034049	0.0267573
Kabwe	D_102	Central	P_1	Insecticide treated net use	1994	0.0126182	0.0044437	0.027128
Kabwe	D_102	Central	P_1	Insecticide treated net use	1995	0.0149071	0.0061054	0.0297374
Kabwe	D_102	Central	P_1	Insecticide treated net use	1996	0.0178802	0.0081892	0.0340878
Kabwe	D_102	Central	P_1	Insecticide treated net use	1997	0.02156	0.0103669	0.0394518
Kabwe	D_102	Central	P_1	Insecticide treated net use	1998	0.0259912	0.0127181	0.0464465
Kabwe	D_102	Central	P_1	Insecticide treated net use	1999	0.031333	0.0156369	0.0546576
Kabwe	D_102	Central	P_1	Insecticide treated net use	2000	0.0380865	0.019767	0.0648022
Kabwe	D_102	Central	P_1	Insecticide treated net use	2001	0.0475845	0.0256999	0.0790039
Kabwe	D_102	Central	P_1	Insecticide treated net use	2002	0.0627531	0.0364007	0.102555
Kabwe	D_102	Central	P_1	Insecticide treated net use	2003	0.0889407	0.0545327	0.136998
Kabwe	D_102	Central	P_1	Insecticide treated net use	2004	0.131695	0.0866008	0.193582
Kabwe	D_102	Central	P_1	Insecticide treated net use	2005	0.190853	0.135383	0.260233
Kabwe	D_102	Central	P_1	Insecticide treated net use	2006	0.257498	0.198953	0.32524
Kabwe	D_102	Central	P_1	Insecticide treated net use	2007	0.323021	0.264159	0.384921
Kabwe	D_102	Central	P_1	Insecticide treated net use	2008	0.384969	0.327273	0.440262
Kabwe	D_102	Central	P_1	Insecticide treated net use	2009	0.440738	0.384491	0.494488
Kabwe	D_102	Central	P_1	Insecticide treated net use	2010	0.483998	0.415932	0.552695
Kabwe	D_102	Central	P_1	Insecticide treated net use or indoor residual spraying	1990	0.0081938	0.0009636	0.0303826
Kabwe	D_102	Central	P_1	Insecticide treated net use or indoor residual spraying	1991	0.0076312	0.0014122	0.0239846
Kabwe	D_102	Central	P_1	Insecticide treated net use or indoor residual spraying	1992	0.0076828	0.0020152	0.0213485
Kabwe	D_102	Central	P_1	Insecticide treated net use or indoor residual spraying	1993	0.0083143	0.0027642	0.0193444
Kabwe	D_102	Central	P_1	Insecticide treated net use or indoor residual spraying	1994	0.0096009	0.0038505	0.0200525
Kabwe	D_102	Central	P_1	Insecticide treated net use or indoor residual spraying	1995	0.011743	0.0051193	0.022852
Kabwe	D_102	Central	P_1	Insecticide treated net use or indoor residual spraying	1996	0.0151189	0.0069435	0.0277468
Kabwe	D_102	Central	P_1	Insecticide treated net use or indoor residual spraying	1997	0.0203876	0.0098726	0.0379371
Kabwe	D_102	Central	P_1	Insecticide treated net use or indoor residual spraying	1998	0.0286824	0.0140529	0.0523397
Kabwe	D_102	Central	P_1	Insecticide treated net use or indoor residual spraying	1999	0.0419446	0.0204937	0.0748828
Kabwe	D_102	Central	P_1	Insecticide treated net use or indoor residual spraying	2000	0.0634311	0.0318067	0.111943
Kabwe	D_102	Central	P_1	Insecticide treated net use or indoor residual spraying	2001	0.0982717	0.051457	0.165011
Kabwe	D_102	Central	P_1	Insecticide treated net use or indoor residual spraying	2002	0.15324	0.0851514	0.242009
Kabwe	D_102	Central	P_1	Insecticide treated net use or indoor residual spraying	2003	0.23405	0.144377	0.345429
Kabwe	D_102	Central	P_1	Insecticide treated net use or indoor residual spraying	2004	0.338595	0.234884	0.452066
Kabwe	D_102	Central	P_1	Insecticide treated net use or indoor residual spraying	2005	0.452668	0.348037	0.55252
Kabwe	D_102	Central	P_1	Insecticide treated net use or indoor residual spraying	2006	0.557123	0.468066	0.636731
Kabwe	D_102	Central	P_1	Insecticide treated net use or indoor residual spraying	2007	0.640182	0.574242	0.700459
Kabwe	D_102	Central	P_1	Insecticide treated net use or indoor residual spraying	2008	0.699717	0.644818	0.749906
Kabwe	D_102	Central	P_1	Insecticide treated net use or indoor residual spraying	2009	0.737684	0.687212	0.785155
Kabwe	D_102	Central	P_1	Insecticide treated net use or indoor residual spraying	2010	0.75701	0.693	0.810532
Kabwe	D_102	Central	P_1	Intermittent preventive therapy for malaria during pregnancy (1 dose)	1990	0.0085482	0.0004502	0.0450083
Kabwe	D_102	Central	P_1	Intermittent preventive therapy for malaria during pregnancy (1 dose)	1991	0.0073172	0.0007843	0.0311942
Kabwe	D_102	Central	P_1	Intermittent preventive therapy for malaria during pregnancy (1 dose)	1992	0.0072533	0.0012701	0.0258177
Kabwe	D_102	Central	P_1	Intermittent preventive therapy for malaria during pregnancy (1 dose)	1993	0.0082122	0.0020477	0.0229983
Kabwe	D_102	Central	P_1	Intermittent preventive therapy for malaria during pregnancy (1 dose)	1994	0.0103743	0.002979	0.0271186
Kabwe	D_102	Central	P_1	Intermittent preventive therapy for malaria during pregnancy (1 dose)	1995	0.0142617	0.0042595	0.0363818
Kabwe	D_102	Central	P_1	Intermittent preventive therapy for malaria during pregnancy (1 dose)	1996	0.0208471	0.0061381	0.0546124
Kabwe	D_102	Central	P_1	Intermittent preventive therapy for malaria during pregnancy (1 dose)	1997	0.0317274	0.0090277	0.0823178
Kabwe	D_102	Central	P_1	Intermittent preventive therapy for malaria during pregnancy (1 dose)	1998	0.0492943	0.0132769	0.128632
Kabwe	D_102	Central	P_1	Intermittent preventive therapy for malaria during pregnancy (1 dose)	1999	0.0767983	0.021271	0.194716
Kabwe	D_102	Central	P_1	Intermittent preventive therapy for malaria during pregnancy (1 dose)	2000	0.118076	0.0332597	0.28166
Kabwe	D_102	Central	P_1	Intermittent preventive therapy for malaria during pregnancy (1 dose)	2001	0.176679	0.0548359	0.3926
Kabwe	D_102	Central	P_1	Intermittent preventive therapy for malaria during pregnancy (1 dose)	2002	0.25466	0.0911427	0.496175
Kabwe	D_102	Central	P_1	Intermittent preventive therapy for malaria during pregnancy (1 dose)	2003	0.352087	0.152299	0.601597
Kabwe	D_102	Central	P_1	Intermittent preventive therapy for malaria during pregnancy (1 dose)	2004	0.46761	0.247462	0.690801
Kabwe	D_102	Central	P_1	Intermittent preventive therapy for malaria during pregnancy (1 dose)	2005	0.5956	0.39124	0.775575
Kabwe	D_102	Central	P_1	Intermittent preventive therapy for malaria during pregnancy (1 dose)	2006	0.718822	0.563725	0.845127
Kabwe	D_102	Central	P_1	Intermittent preventive therapy for malaria during pregnancy (1 dose)	2007	0.813735	0.713655	0.892094
Kabwe	D_102	Central	P_1	Intermittent preventive therapy for malaria during pregnancy (1 dose)	2008	0.872137	0.80444	0.922167
Kabwe	D_102	Central	P_1	Intermittent preventive therapy for malaria during pregnancy (1 dose)	2009	0.90318	0.846935	0.94353
Kabwe	D_102	Central	P_1	Intermittent preventive therapy for malaria during pregnancy (1 dose)	2010	0.918591	0.857193	0.959777
Kabwe	D_102	Central	P_1	Intermittent preventive therapy for malaria during pregnancy (2 doses)	1990	0.0099478	0.0004558	0.0503367
Kabwe	D_102	Central	P_1	Intermittent preventive therapy for malaria during pregnancy (2 doses)	1991	0.0086347	0.000762	0.034609
Kabwe	D_102	Central	P_1	Intermittent preventive therapy for malaria during pregnancy (2 doses)	1992	0.0084668	0.001298	0.0295418
Kabwe	D_102	Central	P_1	Intermittent preventive therapy for malaria during pregnancy (2 doses)	1993	0.0092207	0.0020091	0.0276818
Kabwe	D_102	Central	P_1	Intermittent preventive therapy for malaria during pregnancy (2 doses)	1994	0.0109727	0.0030083	0.0299124
Kabwe	D_102	Central	P_1	Intermittent preventive therapy for malaria during pregnancy (2 doses)	1995	0.0140516	0.0039898	0.0366414
Kabwe	D_102	Central	P_1	Intermittent preventive therapy for malaria during pregnancy (2 doses)	1996	0.0190647	0.0053517	0.0488683
Kabwe	D_102	Central	P_1	Intermittent preventive therapy for malaria during pregnancy (2 doses)	1997	0.0269555	0.0075301	0.0690989
Kabwe	D_102	Central	P_1	Intermittent preventive therapy for malaria during pregnancy (2 doses)	1998	0.0390746	0.0107066	0.0981315
Kabwe	D_102	Central	P_1	Intermittent preventive therapy for malaria during pregnancy (2 doses)	1999	0.0573435	0.015733	0.139091
Kabwe	D_102	Central	P_1	Intermittent preventive therapy for malaria during pregnancy (2 doses)	2000	0.0848652	0.0244004	0.198079
Kabwe	D_102	Central	P_1	Intermittent preventive therapy for malaria during pregnancy (2 doses)	2001	0.127552	0.0398368	0.280966
Kabwe	D_102	Central	P_1	Intermittent preventive therapy for malaria during pregnancy (2 doses)	2002	0.195578	0.070332	0.383362
Kabwe	D_102	Central	P_1	Intermittent preventive therapy for malaria during pregnancy (2 doses)	2003	0.3032	0.137872	0.516381
Kabwe	D_102	Central	P_1	Intermittent preventive therapy for malaria during pregnancy (2 doses)	2004	0.449254	0.253765	0.651845
Kabwe	D_102	Central	P_1	Intermittent preventive therapy for malaria during pregnancy (2 doses)	2005	0.599579	0.418793	0.75748
Kabwe	D_102	Central	P_1	Intermittent preventive therapy for malaria during pregnancy (2 doses)	2006	0.711526	0.574643	0.821097
Kabwe	D_102	Central	P_1	Intermittent preventive therapy for malaria during pregnancy (2 doses)	2007	0.77495	0.674508	0.857733
Kabwe	D_102	Central	P_1	Intermittent preventive therapy for malaria during pregnancy (2 doses)	2008	0.803329	0.720876	0.8719
Kabwe	D_102	Central	P_1	Intermittent preventive therapy for malaria during pregnancy (2 doses)	2009	0.811373	0.721486	0.880334
Kabwe	D_102	Central	P_1	Intermittent preventive therapy for malaria during pregnancy (2 doses)	2010	0.80824	0.699457	0.893506
Kabwe	D_102	Central	P_1	Measles immunization (1 dose)	1990	0.817256	0.689478	0.90913
Kabwe	D_102	Central	P_1	Measles immunization (1 dose)	1991	0.863782	0.791702	0.91892
Kabwe	D_102	Central	P_1	Measles immunization (1 dose)	1992	0.893337	0.849952	0.928231
Kabwe	D_102	Central	P_1	Measles immunization (1 dose)	1993	0.908785	0.877457	0.935585
Kabwe	D_102	Central	P_1	Measles immunization (1 dose)	1994	0.914153	0.887456	0.937191
Kabwe	D_102	Central	P_1	Measles immunization (1 dose)	1995	0.913749	0.888511	0.935392
Kabwe	D_102	Central	P_1	Measles immunization (1 dose)	1996	0.912942	0.887446	0.932527
Kabwe	D_102	Central	P_1	Measles immunization (1 dose)	1997	0.917339	0.894262	0.937217
Kabwe	D_102	Central	P_1	Measles immunization (1 dose)	1998	0.928809	0.908239	0.947424
Kabwe	D_102	Central	P_1	Measles immunization (1 dose)	1999	0.943728	0.925143	0.959596
Kabwe	D_102	Central	P_1	Measles immunization (1 dose)	2000	0.957172	0.940741	0.970677
Kabwe	D_102	Central	P_1	Measles immunization (1 dose)	2001	0.967022	0.95289	0.978279
Kabwe	D_102	Central	P_1	Measles immunization (1 dose)	2002	0.973689	0.961151	0.983218
Kabwe	D_102	Central	P_1	Measles immunization (1 dose)	2003	0.977733	0.966686	0.986235
Kabwe	D_102	Central	P_1	Measles immunization (1 dose)	2004	0.980278	0.970409	0.988127
Kabwe	D_102	Central	P_1	Measles immunization (1 dose)	2005	0.981975	0.972124	0.989248
Kabwe	D_102	Central	P_1	Measles immunization (1 dose)	2006	0.983173	0.974055	0.9901
Kabwe	D_102	Central	P_1	Measles immunization (1 dose)	2007	0.983866	0.973714	0.990828
Kabwe	D_102	Central	P_1	Measles immunization (1 dose)	2008	0.983752	0.970561	0.991964
Kabwe	D_102	Central	P_1	Measles immunization (1 dose)	2009	0.982316	0.962237	0.99351
Kabwe	D_102	Central	P_1	Measles immunization (1 dose)	2010	0.978688	0.941148	0.995135
Kabwe	D_102	Central	P_1	Pentavalent immunization (3 doses)	1990	0.0122114	0.0011041	0.0534527
Kabwe	D_102	Central	P_1	Pentavalent immunization (3 doses)	1991	0.0098964	0.0014671	0.0377567
Kabwe	D_102	Central	P_1	Pentavalent immunization (3 doses)	1992	0.0086392	0.0017946	0.0271503
Kabwe	D_102	Central	P_1	Pentavalent immunization (3 doses)	1993	0.0081143	0.0021125	0.021563
Kabwe	D_102	Central	P_1	Pentavalent immunization (3 doses)	1994	0.0081675	0.0024417	0.0193106
Kabwe	D_102	Central	P_1	Pentavalent immunization (3 doses)	1995	0.008766	0.0029984	0.0198593
Kabwe	D_102	Central	P_1	Pentavalent immunization (3 doses)	1996	0.0099856	0.0037807	0.0223967
Kabwe	D_102	Central	P_1	Pentavalent immunization (3 doses)	1997	0.0120469	0.0050465	0.0265984
Kabwe	D_102	Central	P_1	Pentavalent immunization (3 doses)	1998	0.0154445	0.0066274	0.0317225
Kabwe	D_102	Central	P_1	Pentavalent immunization (3 doses)	1999	0.021301	0.0099817	0.0412395
Kabwe	D_102	Central	P_1	Pentavalent immunization (3 doses)	2000	0.0323373	0.0162786	0.0589867
Kabwe	D_102	Central	P_1	Pentavalent immunization (3 doses)	2001	0.0553361	0.030462	0.0921228
Kabwe	D_102	Central	P_1	Pentavalent immunization (3 doses)	2002	0.105	0.0626938	0.159643
Kabwe	D_102	Central	P_1	Pentavalent immunization (3 doses)	2003	0.200421	0.134291	0.278267
Kabwe	D_102	Central	P_1	Pentavalent immunization (3 doses)	2004	0.334399	0.251784	0.425876
Kabwe	D_102	Central	P_1	Pentavalent immunization (3 doses)	2005	0.457031	0.373428	0.53704
Kabwe	D_102	Central	P_1	Pentavalent immunization (3 doses)	2006	0.532845	0.458445	0.598778
Kabwe	D_102	Central	P_1	Pentavalent immunization (3 doses)	2007	0.569487	0.509106	0.626538
Kabwe	D_102	Central	P_1	Pentavalent immunization (3 doses)	2008	0.59385	0.534556	0.647664
Kabwe	D_102	Central	P_1	Pentavalent immunization (3 doses)	2009	0.630145	0.550884	0.70675
Kabwe	D_102	Central	P_1	Pentavalent immunization (3 doses)	2010	0.681598	0.565841	0.78774
Kabwe	D_102	Central	P_1	Percent of children not underweight	1990	0.890936	0.950053	0.808181
Kabwe	D_102	Central	P_1	Percent of children not underweight	1991	0.889545	0.941397	0.818998
Kabwe	D_102	Central	P_1	Percent of children not underweight	1992	0.887574	0.931957	0.831318
Kabwe	D_102	Central	P_1	Percent of children not underweight	1993	0.885027	0.922449	0.839741
Kabwe	D_102	Central	P_1	Percent of children not underweight	1994	0.881936	0.913684	0.844753
Kabwe	D_102	Central	P_1	Percent of children not underweight	1995	0.878397	0.904511	0.846739
Kabwe	D_102	Central	P_1	Percent of children not underweight	1996	0.874596	0.897652	0.847748
Kabwe	D_102	Central	P_1	Percent of children not underweight	1997	0.87083	0.893267	0.844886
Kabwe	D_102	Central	P_1	Percent of children not underweight	1998	0.867499	0.891573	0.839855
Kabwe	D_102	Central	P_1	Percent of children not underweight	1999	0.865031	0.890506	0.837052
Kabwe	D_102	Central	P_1	Percent of children not underweight	2000	0.863763	0.889217	0.835231
Kabwe	D_102	Central	P_1	Percent of children not underweight	2001	0.863805	0.889244	0.834867
Kabwe	D_102	Central	P_1	Percent of children not underweight	2002	0.86494	0.891056	0.834872
Kabwe	D_102	Central	P_1	Percent of children not underweight	2003	0.866735	0.892756	0.837167
Kabwe	D_102	Central	P_1	Percent of children not underweight	2004	0.868678	0.893899	0.83882
Kabwe	D_102	Central	P_1	Percent of children not underweight	2005	0.870316	0.894447	0.841393
Kabwe	D_102	Central	P_1	Percent of children not underweight	2006	0.871316	0.895002	0.842464
Kabwe	D_102	Central	P_1	Percent of children not underweight	2007	0.871511	0.895426	0.842691
Kabwe	D_102	Central	P_1	Percent of children not underweight	2008	0.87088	0.894987	0.841769
Kabwe	D_102	Central	P_1	Percent of children not underweight	2009	0.869515	0.895976	0.837173
Kabwe	D_102	Central	P_1	Percent of children not underweight	2010	0.867563	0.899696	0.82731
Kabwe	D_102	Central	P_1	Polio immunization (3 doses)	1990	0.925741	0.867633	0.96301
Kabwe	D_102	Central	P_1	Polio immunization (3 doses)	1991	0.920225	0.878536	0.950478
Kabwe	D_102	Central	P_1	Polio immunization (3 doses)	1992	0.907492	0.872364	0.934983
Kabwe	D_102	Central	P_1	Polio immunization (3 doses)	1993	0.885466	0.850936	0.913538
Kabwe	D_102	Central	P_1	Polio immunization (3 doses)	1994	0.852765	0.816071	0.883203
Kabwe	D_102	Central	P_1	Polio immunization (3 doses)	1995	0.812864	0.771815	0.845909
Kabwe	D_102	Central	P_1	Polio immunization (3 doses)	1996	0.778041	0.736511	0.813772
Kabwe	D_102	Central	P_1	Polio immunization (3 doses)	1997	0.763066	0.721991	0.800913
Kabwe	D_102	Central	P_1	Polio immunization (3 doses)	1998	0.7712	0.727706	0.808759
Kabwe	D_102	Central	P_1	Polio immunization (3 doses)	1999	0.791436	0.748233	0.829696
Kabwe	D_102	Central	P_1	Polio immunization (3 doses)	2000	0.809912	0.767977	0.848506
Kabwe	D_102	Central	P_1	Polio immunization (3 doses)	2001	0.819811	0.774914	0.858713
Kabwe	D_102	Central	P_1	Polio immunization (3 doses)	2002	0.822485	0.7775	0.863185
Kabwe	D_102	Central	P_1	Polio immunization (3 doses)	2003	0.822293	0.774725	0.863889
Kabwe	D_102	Central	P_1	Polio immunization (3 doses)	2004	0.824389	0.778591	0.865156
Kabwe	D_102	Central	P_1	Polio immunization (3 doses)	2005	0.829362	0.786578	0.868441
Kabwe	D_102	Central	P_1	Polio immunization (3 doses)	2006	0.833115	0.79129	0.869946
Kabwe	D_102	Central	P_1	Polio immunization (3 doses)	2007	0.829479	0.788404	0.865276
Kabwe	D_102	Central	P_1	Polio immunization (3 doses)	2008	0.812664	0.759557	0.858226
Kabwe	D_102	Central	P_1	Polio immunization (3 doses)	2009	0.777213	0.690801	0.847197
Kabwe	D_102	Central	P_1	Polio immunization (3 doses)	2010	0.717473	0.569406	0.83267
Kabwe	D_102	Central	P_1	Skilled birth attendance	1990	0.484531	0.355179	0.612672
Kabwe	D_102	Central	P_1	Skilled birth attendance	1991	0.479199	0.380754	0.578007
Kabwe	D_102	Central	P_1	Skilled birth attendance	1992	0.490292	0.406997	0.576472
Kabwe	D_102	Central	P_1	Skilled birth attendance	1993	0.513829	0.428369	0.59306
Kabwe	D_102	Central	P_1	Skilled birth attendance	1994	0.544979	0.451533	0.622285
Kabwe	D_102	Central	P_1	Skilled birth attendance	1995	0.578996	0.487687	0.660045
Kabwe	D_102	Central	P_1	Skilled birth attendance	1996	0.612042	0.515131	0.699052
Kabwe	D_102	Central	P_1	Skilled birth attendance	1997	0.641802	0.532761	0.734068
Kabwe	D_102	Central	P_1	Skilled birth attendance	1998	0.667825	0.551153	0.76958
Kabwe	D_102	Central	P_1	Skilled birth attendance	1999	0.691275	0.569034	0.795537
Kabwe	D_102	Central	P_1	Skilled birth attendance	2000	0.714087	0.576005	0.822259
Kabwe	D_102	Central	P_1	Skilled birth attendance	2001	0.737585	0.598553	0.847348
Kabwe	D_102	Central	P_1	Skilled birth attendance	2002	0.759859	0.623449	0.865618
Kabwe	D_102	Central	P_1	Skilled birth attendance	2003	0.784911	0.649856	0.882481
Kabwe	D_102	Central	P_1	Skilled birth attendance	2004	0.808754	0.683023	0.898915
Kabwe	D_102	Central	P_1	Skilled birth attendance	2005	0.829516	0.712123	0.909304
Kabwe	D_102	Central	P_1	Skilled birth attendance	2006	0.845455	0.726287	0.920726
Kabwe	D_102	Central	P_1	Skilled birth attendance	2007	0.855093	0.725171	0.931132
Kabwe	D_102	Central	P_1	Skilled birth attendance	2008	0.857159	0.700383	0.941627
Kabwe	D_102	Central	P_1	Skilled birth attendance	2009	0.850437	0.648515	0.951908
Kabwe	D_102	Central	P_1	Skilled birth attendance	2010	0.833792	0.565796	0.962766
Kapiri Mposhi	D_103	Central	P_1	Antenatal care (1 visit)	1990	0.916877	0.808991	0.970831
Kapiri Mposhi	D_103	Central	P_1	Antenatal care (1 visit)	1991	0.915979	0.833092	0.959898
Kapiri Mposhi	D_103	Central	P_1	Antenatal care (1 visit)	1992	0.914456	0.857138	0.953786
Kapiri Mposhi	D_103	Central	P_1	Antenatal care (1 visit)	1993	0.912393	0.861027	0.94818
Kapiri Mposhi	D_103	Central	P_1	Antenatal care (1 visit)	1994	0.909577	0.854396	0.946672
Kapiri Mposhi	D_103	Central	P_1	Antenatal care (1 visit)	1995	0.905761	0.844149	0.948186
Kapiri Mposhi	D_103	Central	P_1	Antenatal care (1 visit)	1996	0.900905	0.826229	0.950726
Kapiri Mposhi	D_103	Central	P_1	Antenatal care (1 visit)	1997	0.895204	0.806633	0.952573
Kapiri Mposhi	D_103	Central	P_1	Antenatal care (1 visit)	1998	0.889043	0.788231	0.953742
Kapiri Mposhi	D_103	Central	P_1	Antenatal care (1 visit)	1999	0.882876	0.772026	0.955295
Kapiri Mposhi	D_103	Central	P_1	Antenatal care (1 visit)	2000	0.877168	0.75556	0.954033
Kapiri Mposhi	D_103	Central	P_1	Antenatal care (1 visit)	2001	0.87231	0.741804	0.95401
Kapiri Mposhi	D_103	Central	P_1	Antenatal care (1 visit)	2002	0.868282	0.728189	0.951957
Kapiri Mposhi	D_103	Central	P_1	Antenatal care (1 visit)	2003	0.865777	0.73961	0.947834
Kapiri Mposhi	D_103	Central	P_1	Antenatal care (1 visit)	2004	0.864768	0.748148	0.943461
Kapiri Mposhi	D_103	Central	P_1	Antenatal care (1 visit)	2005	0.86562	0.7605	0.93809
Kapiri Mposhi	D_103	Central	P_1	Antenatal care (1 visit)	2006	0.868938	0.782519	0.933605
Kapiri Mposhi	D_103	Central	P_1	Antenatal care (1 visit)	2007	0.875459	0.798426	0.931497
Kapiri Mposhi	D_103	Central	P_1	Antenatal care (1 visit)	2008	0.88565	0.815102	0.93652
Kapiri Mposhi	D_103	Central	P_1	Antenatal care (1 visit)	2009	0.899104	0.831168	0.945788
Kapiri Mposhi	D_103	Central	P_1	Antenatal care (1 visit)	2010	0.914197	0.843109	0.959135
Kapiri Mposhi	D_103	Central	P_1	Antenatal care (4 visits)	1990	0.520861	0.344306	0.684246
Kapiri Mposhi	D_103	Central	P_1	Antenatal care (4 visits)	1991	0.503436	0.364036	0.637945
Kapiri Mposhi	D_103	Central	P_1	Antenatal care (4 visits)	1992	0.488509	0.378084	0.59853
Kapiri Mposhi	D_103	Central	P_1	Antenatal care (4 visits)	1993	0.47644	0.374817	0.579618
Kapiri Mposhi	D_103	Central	P_1	Antenatal care (4 visits)	1994	0.466437	0.359907	0.571677
Kapiri Mposhi	D_103	Central	P_1	Antenatal care (4 visits)	1995	0.457347	0.339867	0.579399
Kapiri Mposhi	D_103	Central	P_1	Antenatal care (4 visits)	1996	0.44846	0.314641	0.584462
Kapiri Mposhi	D_103	Central	P_1	Antenatal care (4 visits)	1997	0.439613	0.284008	0.602358
Kapiri Mposhi	D_103	Central	P_1	Antenatal care (4 visits)	1998	0.430795	0.26104	0.615081
Kapiri Mposhi	D_103	Central	P_1	Antenatal care (4 visits)	1999	0.42182	0.233163	0.623655
Kapiri Mposhi	D_103	Central	P_1	Antenatal care (4 visits)	2000	0.412248	0.217815	0.626935
Kapiri Mposhi	D_103	Central	P_1	Antenatal care (4 visits)	2001	0.401292	0.205954	0.617279
Kapiri Mposhi	D_103	Central	P_1	Antenatal care (4 visits)	2002	0.387122	0.199944	0.607129
Kapiri Mposhi	D_103	Central	P_1	Antenatal care (4 visits)	2003	0.373204	0.196903	0.579805
Kapiri Mposhi	D_103	Central	P_1	Antenatal care (4 visits)	2004	0.359067	0.199162	0.547847
Kapiri Mposhi	D_103	Central	P_1	Antenatal care (4 visits)	2005	0.346325	0.199867	0.517703
Kapiri Mposhi	D_103	Central	P_1	Antenatal care (4 visits)	2006	0.336972	0.196947	0.506343
Kapiri Mposhi	D_103	Central	P_1	Antenatal care (4 visits)	2007	0.332909	0.179535	0.517005
Kapiri Mposhi	D_103	Central	P_1	Antenatal care (4 visits)	2008	0.335542	0.157383	0.55689
Kapiri Mposhi	D_103	Central	P_1	Antenatal care (4 visits)	2009	0.345207	0.124068	0.620116
Kapiri Mposhi	D_103	Central	P_1	Antenatal care (4 visits)	2010	0.360778	0.0890618	0.721223
Kapiri Mposhi	D_103	Central	P_1	BCG immunization (1 dose)	1990	0.925863	0.859517	0.968738
Kapiri Mposhi	D_103	Central	P_1	BCG immunization (1 dose)	1991	0.916745	0.867576	0.952025
Kapiri Mposhi	D_103	Central	P_1	BCG immunization (1 dose)	1992	0.908439	0.871842	0.937376
Kapiri Mposhi	D_103	Central	P_1	BCG immunization (1 dose)	1993	0.901959	0.869175	0.928454
Kapiri Mposhi	D_103	Central	P_1	BCG immunization (1 dose)	1994	0.896888	0.866402	0.922053
Kapiri Mposhi	D_103	Central	P_1	BCG immunization (1 dose)	1995	0.892548	0.862894	0.91704
Kapiri Mposhi	D_103	Central	P_1	BCG immunization (1 dose)	1996	0.888838	0.860513	0.913751
Kapiri Mposhi	D_103	Central	P_1	BCG immunization (1 dose)	1997	0.886375	0.857731	0.910598
Kapiri Mposhi	D_103	Central	P_1	BCG immunization (1 dose)	1998	0.886178	0.856783	0.910407
Kapiri Mposhi	D_103	Central	P_1	BCG immunization (1 dose)	1999	0.889097	0.858465	0.91274
Kapiri Mposhi	D_103	Central	P_1	BCG immunization (1 dose)	2000	0.894876	0.864356	0.919034
Kapiri Mposhi	D_103	Central	P_1	BCG immunization (1 dose)	2001	0.901814	0.872709	0.924355
Kapiri Mposhi	D_103	Central	P_1	BCG immunization (1 dose)	2002	0.907832	0.881441	0.929903
Kapiri Mposhi	D_103	Central	P_1	BCG immunization (1 dose)	2003	0.91088	0.884919	0.933121
Kapiri Mposhi	D_103	Central	P_1	BCG immunization (1 dose)	2004	0.910324	0.882632	0.933753
Kapiri Mposhi	D_103	Central	P_1	BCG immunization (1 dose)	2005	0.906427	0.875753	0.931876
Kapiri Mposhi	D_103	Central	P_1	BCG immunization (1 dose)	2006	0.901028	0.868627	0.930267
Kapiri Mposhi	D_103	Central	P_1	BCG immunization (1 dose)	2007	0.897644	0.863248	0.929227
Kapiri Mposhi	D_103	Central	P_1	BCG immunization (1 dose)	2008	0.899369	0.857967	0.932341
Kapiri Mposhi	D_103	Central	P_1	BCG immunization (1 dose)	2009	0.905712	0.856569	0.941262
Kapiri Mposhi	D_103	Central	P_1	BCG immunization (1 dose)	2010	0.913004	0.847054	0.954567
Kapiri Mposhi	D_103	Central	P_1	DPT immunization (3 doses)	1990	0.625886	0.4706	0.770989
Kapiri Mposhi	D_103	Central	P_1	DPT immunization (3 doses)	1991	0.669012	0.562979	0.766397
Kapiri Mposhi	D_103	Central	P_1	DPT immunization (3 doses)	1992	0.700637	0.626831	0.768237
Kapiri Mposhi	D_103	Central	P_1	DPT immunization (3 doses)	1993	0.717199	0.662348	0.769788
Kapiri Mposhi	D_103	Central	P_1	DPT immunization (3 doses)	1994	0.717793	0.666469	0.765267
Kapiri Mposhi	D_103	Central	P_1	DPT immunization (3 doses)	1995	0.703645	0.65231	0.749647
Kapiri Mposhi	D_103	Central	P_1	DPT immunization (3 doses)	1996	0.67877	0.626983	0.726298
Kapiri Mposhi	D_103	Central	P_1	DPT immunization (3 doses)	1997	0.650379	0.59918	0.698466
Kapiri Mposhi	D_103	Central	P_1	DPT immunization (3 doses)	1998	0.626826	0.573735	0.677655
Kapiri Mposhi	D_103	Central	P_1	DPT immunization (3 doses)	1999	0.61456	0.560622	0.66726
Kapiri Mposhi	D_103	Central	P_1	DPT immunization (3 doses)	2000	0.61779	0.562745	0.670933
Kapiri Mposhi	D_103	Central	P_1	DPT immunization (3 doses)	2001	0.640454	0.584444	0.690614
Kapiri Mposhi	D_103	Central	P_1	DPT immunization (3 doses)	2002	0.685127	0.630679	0.734135
Kapiri Mposhi	D_103	Central	P_1	DPT immunization (3 doses)	2003	0.745005	0.692731	0.79343
Kapiri Mposhi	D_103	Central	P_1	DPT immunization (3 doses)	2004	0.807952	0.759802	0.850199
Kapiri Mposhi	D_103	Central	P_1	DPT immunization (3 doses)	2005	0.861223	0.819954	0.897552
Kapiri Mposhi	D_103	Central	P_1	DPT immunization (3 doses)	2006	0.900167	0.864674	0.929319
Kapiri Mposhi	D_103	Central	P_1	DPT immunization (3 doses)	2007	0.926688	0.89095	0.952367
Kapiri Mposhi	D_103	Central	P_1	DPT immunization (3 doses)	2008	0.944394	0.904413	0.96849
Kapiri Mposhi	D_103	Central	P_1	DPT immunization (3 doses)	2009	0.956213	0.91123	0.980837
Kapiri Mposhi	D_103	Central	P_1	DPT immunization (3 doses)	2010	0.964016	0.913558	0.988886
Kapiri Mposhi	D_103	Central	P_1	Exclusive breastfeeding	1990	0.0230705	0.0073633	0.0549205
Kapiri Mposhi	D_103	Central	P_1	Exclusive breastfeeding	1991	0.0283017	0.0128186	0.0555882
Kapiri Mposhi	D_103	Central	P_1	Exclusive breastfeeding	1992	0.0356425	0.0202775	0.0599457
Kapiri Mposhi	D_103	Central	P_1	Exclusive breastfeeding	1993	0.0461817	0.0302937	0.0689356
Kapiri Mposhi	D_103	Central	P_1	Exclusive breastfeeding	1994	0.0612718	0.0428445	0.0840046
Kapiri Mposhi	D_103	Central	P_1	Exclusive breastfeeding	1995	0.0820703	0.0594575	0.111562
Kapiri Mposhi	D_103	Central	P_1	Exclusive breastfeeding	1996	0.109594	0.0810208	0.145054
Kapiri Mposhi	D_103	Central	P_1	Exclusive breastfeeding	1997	0.146006	0.11058	0.187848
Kapiri Mposhi	D_103	Central	P_1	Exclusive breastfeeding	1998	0.196006	0.154427	0.243091
Kapiri Mposhi	D_103	Central	P_1	Exclusive breastfeeding	1999	0.265655	0.218505	0.318263
Kapiri Mposhi	D_103	Central	P_1	Exclusive breastfeeding	2000	0.355971	0.303181	0.411002
Kapiri Mposhi	D_103	Central	P_1	Exclusive breastfeeding	2001	0.454711	0.398897	0.51285
Kapiri Mposhi	D_103	Central	P_1	Exclusive breastfeeding	2002	0.540167	0.481039	0.600504
Kapiri Mposhi	D_103	Central	P_1	Exclusive breastfeeding	2003	0.594851	0.530462	0.660108
Kapiri Mposhi	D_103	Central	P_1	Exclusive breastfeeding	2004	0.617251	0.546285	0.687508
Kapiri Mposhi	D_103	Central	P_1	Exclusive breastfeeding	2005	0.618148	0.544492	0.692028
Kapiri Mposhi	D_103	Central	P_1	Exclusive breastfeeding	2006	0.616512	0.543642	0.689046
Kapiri Mposhi	D_103	Central	P_1	Exclusive breastfeeding	2007	0.633128	0.565285	0.699343
Kapiri Mposhi	D_103	Central	P_1	Exclusive breastfeeding	2008	0.678148	0.606965	0.743358
Kapiri Mposhi	D_103	Central	P_1	Exclusive breastfeeding	2009	0.741212	0.656161	0.811688
Kapiri Mposhi	D_103	Central	P_1	Exclusive breastfeeding	2010	0.799632	0.690198	0.878648
Kapiri Mposhi	D_103	Central	P_1	Indoor residual spraying	1990	0.023092	0.0021349	0.0962634
Kapiri Mposhi	D_103	Central	P_1	Indoor residual spraying	1991	0.0179093	0.0030284	0.0579195
Kapiri Mposhi	D_103	Central	P_1	Indoor residual spraying	1992	0.0146041	0.0035473	0.0395321
Kapiri Mposhi	D_103	Central	P_1	Indoor residual spraying	1993	0.01236	0.003722	0.0287762
Kapiri Mposhi	D_103	Central	P_1	Indoor residual spraying	1994	0.0107191	0.0039067	0.0224844
Kapiri Mposhi	D_103	Central	P_1	Indoor residual spraying	1995	0.0094557	0.0036965	0.0198591
Kapiri Mposhi	D_103	Central	P_1	Indoor residual spraying	1996	0.0084791	0.0032811	0.0177698
Kapiri Mposhi	D_103	Central	P_1	Indoor residual spraying	1997	0.0077738	0.0030324	0.0161748
Kapiri Mposhi	D_103	Central	P_1	Indoor residual spraying	1998	0.0073712	0.0028388	0.0153792
Kapiri Mposhi	D_103	Central	P_1	Indoor residual spraying	1999	0.0073509	0.0028861	0.0152759
Kapiri Mposhi	D_103	Central	P_1	Indoor residual spraying	2000	0.0078763	0.0031431	0.01639
Kapiri Mposhi	D_103	Central	P_1	Indoor residual spraying	2001	0.0092917	0.0038137	0.0187333
Kapiri Mposhi	D_103	Central	P_1	Indoor residual spraying	2002	0.0123162	0.0053126	0.0236553
Kapiri Mposhi	D_103	Central	P_1	Indoor residual spraying	2003	0.0183949	0.0086236	0.0344532
Kapiri Mposhi	D_103	Central	P_1	Indoor residual spraying	2004	0.0300648	0.0156148	0.0540194
Kapiri Mposhi	D_103	Central	P_1	Indoor residual spraying	2005	0.0503489	0.0289475	0.0845407
Kapiri Mposhi	D_103	Central	P_1	Indoor residual spraying	2006	0.0797883	0.0501572	0.124454
Kapiri Mposhi	D_103	Central	P_1	Indoor residual spraying	2007	0.113345	0.0800044	0.158677
Kapiri Mposhi	D_103	Central	P_1	Indoor residual spraying	2008	0.143498	0.108231	0.184764
Kapiri Mposhi	D_103	Central	P_1	Indoor residual spraying	2009	0.167715	0.133	0.206392
Kapiri Mposhi	D_103	Central	P_1	Indoor residual spraying	2010	0.191309	0.1553	0.234797
Kapiri Mposhi	D_103	Central	P_1	Insecticide treated net ownership	1990	0.0086469	0.0012188	0.0302589
Kapiri Mposhi	D_103	Central	P_1	Insecticide treated net ownership	1991	0.0091491	0.0019686	0.0266892
Kapiri Mposhi	D_103	Central	P_1	Insecticide treated net ownership	1992	0.0100287	0.002901	0.0260548
Kapiri Mposhi	D_103	Central	P_1	Insecticide treated net ownership	1993	0.0113156	0.003801	0.0270628
Kapiri Mposhi	D_103	Central	P_1	Insecticide treated net ownership	1994	0.0130507	0.0049039	0.0303953
Kapiri Mposhi	D_103	Central	P_1	Insecticide treated net ownership	1995	0.0152804	0.0056884	0.0344144
Kapiri Mposhi	D_103	Central	P_1	Insecticide treated net ownership	1996	0.018054	0.006559	0.0393373
Kapiri Mposhi	D_103	Central	P_1	Insecticide treated net ownership	1997	0.0214356	0.0074377	0.0454428
Kapiri Mposhi	D_103	Central	P_1	Insecticide treated net ownership	1998	0.0255443	0.0089312	0.0529385
Kapiri Mposhi	D_103	Central	P_1	Insecticide treated net ownership	1999	0.0306657	0.0113731	0.0628752
Kapiri Mposhi	D_103	Central	P_1	Insecticide treated net ownership	2000	0.0375029	0.015283	0.0730843
Kapiri Mposhi	D_103	Central	P_1	Insecticide treated net ownership	2001	0.047698	0.0213337	0.0889198
Kapiri Mposhi	D_103	Central	P_1	Insecticide treated net ownership	2002	0.0648066	0.0323686	0.110499
Kapiri Mposhi	D_103	Central	P_1	Insecticide treated net ownership	2003	0.0958718	0.0556222	0.150134
Kapiri Mposhi	D_103	Central	P_1	Insecticide treated net ownership	2004	0.151468	0.100659	0.214841
Kapiri Mposhi	D_103	Central	P_1	Insecticide treated net ownership	2005	0.238086	0.181512	0.302803
Kapiri Mposhi	D_103	Central	P_1	Insecticide treated net ownership	2006	0.342354	0.291231	0.396
Kapiri Mposhi	D_103	Central	P_1	Insecticide treated net ownership	2007	0.434967	0.392641	0.477958
Kapiri Mposhi	D_103	Central	P_1	Insecticide treated net ownership	2008	0.497307	0.46085	0.535253
Kapiri Mposhi	D_103	Central	P_1	Insecticide treated net ownership	2009	0.52898	0.488258	0.570879
Kapiri Mposhi	D_103	Central	P_1	Insecticide treated net ownership	2010	0.537558	0.485694	0.58674
Kapiri Mposhi	D_103	Central	P_1	Insecticide treated net ownership or indoor residual spraying	1990	0.0095766	0.0013408	0.0353342
Kapiri Mposhi	D_103	Central	P_1	Insecticide treated net ownership or indoor residual spraying	1991	0.0094797	0.0020171	0.0295929
Kapiri Mposhi	D_103	Central	P_1	Insecticide treated net ownership or indoor residual spraying	1992	0.0097973	0.0026806	0.0262442
Kapiri Mposhi	D_103	Central	P_1	Insecticide treated net ownership or indoor residual spraying	1993	0.010508	0.0034932	0.0247503
Kapiri Mposhi	D_103	Central	P_1	Insecticide treated net ownership or indoor residual spraying	1994	0.0116206	0.0041345	0.0265475
Kapiri Mposhi	D_103	Central	P_1	Insecticide treated net ownership or indoor residual spraying	1995	0.0131784	0.00474	0.0294305
Kapiri Mposhi	D_103	Central	P_1	Insecticide treated net ownership or indoor residual spraying	1996	0.0152784	0.0053498	0.0336418
Kapiri Mposhi	D_103	Central	P_1	Insecticide treated net ownership or indoor residual spraying	1997	0.0181171	0.0061219	0.0406235
Kapiri Mposhi	D_103	Central	P_1	Insecticide treated net ownership or indoor residual spraying	1998	0.0220862	0.0076715	0.0502348
Kapiri Mposhi	D_103	Central	P_1	Insecticide treated net ownership or indoor residual spraying	1999	0.027959	0.0103048	0.0616346
Kapiri Mposhi	D_103	Central	P_1	Insecticide treated net ownership or indoor residual spraying	2000	0.0372505	0.0149085	0.0780146
Kapiri Mposhi	D_103	Central	P_1	Insecticide treated net ownership or indoor residual spraying	2001	0.0528613	0.0234731	0.103489
Kapiri Mposhi	D_103	Central	P_1	Insecticide treated net ownership or indoor residual spraying	2002	0.0797682	0.0408927	0.142555
Kapiri Mposhi	D_103	Central	P_1	Insecticide treated net ownership or indoor residual spraying	2003	0.124938	0.0731455	0.202218
Kapiri Mposhi	D_103	Central	P_1	Insecticide treated net ownership or indoor residual spraying	2004	0.1928	0.130635	0.275183
Kapiri Mposhi	D_103	Central	P_1	Insecticide treated net ownership or indoor residual spraying	2005	0.278174	0.215481	0.356589
Kapiri Mposhi	D_103	Central	P_1	Insecticide treated net ownership or indoor residual spraying	2006	0.366374	0.312774	0.430467
Kapiri Mposhi	D_103	Central	P_1	Insecticide treated net ownership or indoor residual spraying	2007	0.443643	0.398809	0.491209
Kapiri Mposhi	D_103	Central	P_1	Insecticide treated net ownership or indoor residual spraying	2008	0.503504	0.460625	0.545473
Kapiri Mposhi	D_103	Central	P_1	Insecticide treated net ownership or indoor residual spraying	2009	0.544492	0.500485	0.587355
Kapiri Mposhi	D_103	Central	P_1	Insecticide treated net ownership or indoor residual spraying	2010	0.567152	0.513707	0.619902
Kapiri Mposhi	D_103	Central	P_1	Insecticide treated net use	1990	0.0121562	0.0011388	0.0463599
Kapiri Mposhi	D_103	Central	P_1	Insecticide treated net use	1991	0.0100547	0.0015895	0.0355942
Kapiri Mposhi	D_103	Central	P_1	Insecticide treated net use	1992	0.0090969	0.0021846	0.026743
Kapiri Mposhi	D_103	Central	P_1	Insecticide treated net use	1993	0.0089348	0.002791	0.0226176
Kapiri Mposhi	D_103	Central	P_1	Insecticide treated net use	1994	0.0094434	0.0035705	0.021764
Kapiri Mposhi	D_103	Central	P_1	Insecticide treated net use	1995	0.0106499	0.0042709	0.0238966
Kapiri Mposhi	D_103	Central	P_1	Insecticide treated net use	1996	0.0127119	0.0051066	0.0287704
Kapiri Mposhi	D_103	Central	P_1	Insecticide treated net use	1997	0.0159323	0.0062553	0.0347247
Kapiri Mposhi	D_103	Central	P_1	Insecticide treated net use	1998	0.0208107	0.0080724	0.0444016
Kapiri Mposhi	D_103	Central	P_1	Insecticide treated net use	1999	0.0281599	0.0107827	0.0607613
Kapiri Mposhi	D_103	Central	P_1	Insecticide treated net use	2000	0.0394141	0.0158932	0.0793571
Kapiri Mposhi	D_103	Central	P_1	Insecticide treated net use	2001	0.0574369	0.0246789	0.109003
Kapiri Mposhi	D_103	Central	P_1	Insecticide treated net use	2002	0.0880318	0.0419952	0.158107
Kapiri Mposhi	D_103	Central	P_1	Insecticide treated net use	2003	0.141781	0.0770975	0.228409
Kapiri Mposhi	D_103	Central	P_1	Insecticide treated net use	2004	0.227757	0.144614	0.324725
Kapiri Mposhi	D_103	Central	P_1	Insecticide treated net use	2005	0.337229	0.24614	0.432019
Kapiri Mposhi	D_103	Central	P_1	Insecticide treated net use	2006	0.440864	0.361208	0.517889
Kapiri Mposhi	D_103	Central	P_1	Insecticide treated net use	2007	0.516557	0.453814	0.579083
Kapiri Mposhi	D_103	Central	P_1	Insecticide treated net use	2008	0.560248	0.504753	0.613103
Kapiri Mposhi	D_103	Central	P_1	Insecticide treated net use	2009	0.572038	0.518295	0.62371
Kapiri Mposhi	D_103	Central	P_1	Insecticide treated net use	2010	0.548513	0.488557	0.608471
Kapiri Mposhi	D_103	Central	P_1	Insecticide treated net use or indoor residual spraying	1990	0.0059091	0.0007074	0.022777
Kapiri Mposhi	D_103	Central	P_1	Insecticide treated net use or indoor residual spraying	1991	0.0067756	0.0012631	0.020947
Kapiri Mposhi	D_103	Central	P_1	Insecticide treated net use or indoor residual spraying	1992	0.0083528	0.0022143	0.0225388
Kapiri Mposhi	D_103	Central	P_1	Insecticide treated net use or indoor residual spraying	1993	0.0109274	0.0034541	0.0252343
Kapiri Mposhi	D_103	Central	P_1	Insecticide treated net use or indoor residual spraying	1994	0.0149426	0.0051183	0.0349807
Kapiri Mposhi	D_103	Central	P_1	Insecticide treated net use or indoor residual spraying	1995	0.0210248	0.0071498	0.0501977
Kapiri Mposhi	D_103	Central	P_1	Insecticide treated net use or indoor residual spraying	1996	0.0299914	0.0093545	0.0728499
Kapiri Mposhi	D_103	Central	P_1	Insecticide treated net use or indoor residual spraying	1997	0.0428339	0.0125399	0.1055
Kapiri Mposhi	D_103	Central	P_1	Insecticide treated net use or indoor residual spraying	1998	0.0606898	0.0174975	0.144697
Kapiri Mposhi	D_103	Central	P_1	Insecticide treated net use or indoor residual spraying	1999	0.0848461	0.0262932	0.193734
Kapiri Mposhi	D_103	Central	P_1	Insecticide treated net use or indoor residual spraying	2000	0.11682	0.037841	0.246043
Kapiri Mposhi	D_103	Central	P_1	Insecticide treated net use or indoor residual spraying	2001	0.158413	0.0587254	0.308439
Kapiri Mposhi	D_103	Central	P_1	Insecticide treated net use or indoor residual spraying	2002	0.210946	0.0947088	0.369648
Kapiri Mposhi	D_103	Central	P_1	Insecticide treated net use or indoor residual spraying	2003	0.274909	0.149921	0.430077
Kapiri Mposhi	D_103	Central	P_1	Insecticide treated net use or indoor residual spraying	2004	0.345731	0.221804	0.482396
Kapiri Mposhi	D_103	Central	P_1	Insecticide treated net use or indoor residual spraying	2005	0.414751	0.305338	0.524906
Kapiri Mposhi	D_103	Central	P_1	Insecticide treated net use or indoor residual spraying	2006	0.472863	0.390905	0.557174
Kapiri Mposhi	D_103	Central	P_1	Insecticide treated net use or indoor residual spraying	2007	0.514971	0.450883	0.573456
Kapiri Mposhi	D_103	Central	P_1	Insecticide treated net use or indoor residual spraying	2008	0.53981	0.487717	0.592364
Kapiri Mposhi	D_103	Central	P_1	Insecticide treated net use or indoor residual spraying	2009	0.546669	0.493404	0.601981
Kapiri Mposhi	D_103	Central	P_1	Insecticide treated net use or indoor residual spraying	2010	0.534959	0.474435	0.596018
Kapiri Mposhi	D_103	Central	P_1	Intermittent preventive therapy for malaria during pregnancy (1 dose)	1990	0.0119397	0.0005786	0.0664751
Kapiri Mposhi	D_103	Central	P_1	Intermittent preventive therapy for malaria during pregnancy (1 dose)	1991	0.0100935	0.0009356	0.0421835
Kapiri Mposhi	D_103	Central	P_1	Intermittent preventive therapy for malaria during pregnancy (1 dose)	1992	0.0093906	0.0015246	0.0331958
Kapiri Mposhi	D_103	Central	P_1	Intermittent preventive therapy for malaria during pregnancy (1 dose)	1993	0.0095376	0.0023209	0.0279373
Kapiri Mposhi	D_103	Central	P_1	Intermittent preventive therapy for malaria during pregnancy (1 dose)	1994	0.0104617	0.002997	0.026753
Kapiri Mposhi	D_103	Central	P_1	Intermittent preventive therapy for malaria during pregnancy (1 dose)	1995	0.0122656	0.0036274	0.0297044
Kapiri Mposhi	D_103	Central	P_1	Intermittent preventive therapy for malaria during pregnancy (1 dose)	1996	0.015218	0.0042443	0.0393082
Kapiri Mposhi	D_103	Central	P_1	Intermittent preventive therapy for malaria during pregnancy (1 dose)	1997	0.0197726	0.0051529	0.0523784
Kapiri Mposhi	D_103	Central	P_1	Intermittent preventive therapy for malaria during pregnancy (1 dose)	1998	0.0266065	0.0067692	0.0722855
Kapiri Mposhi	D_103	Central	P_1	Intermittent preventive therapy for malaria during pregnancy (1 dose)	1999	0.0366727	0.0092663	0.0985899
Kapiri Mposhi	D_103	Central	P_1	Intermittent preventive therapy for malaria during pregnancy (1 dose)	2000	0.0512747	0.0131783	0.133982
Kapiri Mposhi	D_103	Central	P_1	Intermittent preventive therapy for malaria during pregnancy (1 dose)	2001	0.0722548	0.0203831	0.174672
Kapiri Mposhi	D_103	Central	P_1	Intermittent preventive therapy for malaria during pregnancy (1 dose)	2002	0.102371	0.0341543	0.226089
Kapiri Mposhi	D_103	Central	P_1	Intermittent preventive therapy for malaria during pregnancy (1 dose)	2003	0.14694	0.0583439	0.294208
Kapiri Mposhi	D_103	Central	P_1	Intermittent preventive therapy for malaria during pregnancy (1 dose)	2004	0.214671	0.100031	0.378728
Kapiri Mposhi	D_103	Central	P_1	Intermittent preventive therapy for malaria during pregnancy (1 dose)	2005	0.317047	0.179115	0.481339
Kapiri Mposhi	D_103	Central	P_1	Intermittent preventive therapy for malaria during pregnancy (1 dose)	2006	0.455204	0.30132	0.607184
Kapiri Mposhi	D_103	Central	P_1	Intermittent preventive therapy for malaria during pregnancy (1 dose)	2007	0.600393	0.463974	0.725687
Kapiri Mposhi	D_103	Central	P_1	Intermittent preventive therapy for malaria during pregnancy (1 dose)	2008	0.712758	0.600787	0.810951
Kapiri Mposhi	D_103	Central	P_1	Intermittent preventive therapy for malaria during pregnancy (1 dose)	2009	0.780968	0.67637	0.865438
Kapiri Mposhi	D_103	Central	P_1	Intermittent preventive therapy for malaria during pregnancy (1 dose)	2010	0.816416	0.703471	0.899129
Kapiri Mposhi	D_103	Central	P_1	Intermittent preventive therapy for malaria during pregnancy (2 doses)	1990	0.0133486	0.0008104	0.0620053
Kapiri Mposhi	D_103	Central	P_1	Intermittent preventive therapy for malaria during pregnancy (2 doses)	1991	0.0110821	0.0011417	0.0435655
Kapiri Mposhi	D_103	Central	P_1	Intermittent preventive therapy for malaria during pregnancy (2 doses)	1992	0.0101387	0.0016577	0.0314093
Kapiri Mposhi	D_103	Central	P_1	Intermittent preventive therapy for malaria during pregnancy (2 doses)	1993	0.0101017	0.0024646	0.0261487
Kapiri Mposhi	D_103	Central	P_1	Intermittent preventive therapy for malaria during pregnancy (2 doses)	1994	0.0107853	0.0031572	0.0270755
Kapiri Mposhi	D_103	Central	P_1	Intermittent preventive therapy for malaria during pregnancy (2 doses)	1995	0.0121358	0.0035999	0.0320752
Kapiri Mposhi	D_103	Central	P_1	Intermittent preventive therapy for malaria during pregnancy (2 doses)	1996	0.0141831	0.0039757	0.0357989
Kapiri Mposhi	D_103	Central	P_1	Intermittent preventive therapy for malaria during pregnancy (2 doses)	1997	0.0170275	0.0045203	0.0446822
Kapiri Mposhi	D_103	Central	P_1	Intermittent preventive therapy for malaria during pregnancy (2 doses)	1998	0.0208712	0.0054911	0.0546934
Kapiri Mposhi	D_103	Central	P_1	Intermittent preventive therapy for malaria during pregnancy (2 doses)	1999	0.0261445	0.0070879	0.0694126
Kapiri Mposhi	D_103	Central	P_1	Intermittent preventive therapy for malaria during pregnancy (2 doses)	2000	0.0338563	0.0094613	0.0915449
Kapiri Mposhi	D_103	Central	P_1	Intermittent preventive therapy for malaria during pregnancy (2 doses)	2001	0.0464157	0.0138447	0.118882
Kapiri Mposhi	D_103	Central	P_1	Intermittent preventive therapy for malaria during pregnancy (2 doses)	2002	0.069021	0.0227322	0.160078
Kapiri Mposhi	D_103	Central	P_1	Intermittent preventive therapy for malaria during pregnancy (2 doses)	2003	0.112202	0.0409202	0.239247
Kapiri Mposhi	D_103	Central	P_1	Intermittent preventive therapy for malaria during pregnancy (2 doses)	2004	0.189977	0.0844375	0.350082
Kapiri Mposhi	D_103	Central	P_1	Intermittent preventive therapy for malaria during pregnancy (2 doses)	2005	0.305893	0.16279	0.488245
Kapiri Mposhi	D_103	Central	P_1	Intermittent preventive therapy for malaria during pregnancy (2 doses)	2006	0.434657	0.276354	0.605986
Kapiri Mposhi	D_103	Central	P_1	Intermittent preventive therapy for malaria during pregnancy (2 doses)	2007	0.541184	0.390184	0.685851
Kapiri Mposhi	D_103	Central	P_1	Intermittent preventive therapy for malaria during pregnancy (2 doses)	2008	0.614085	0.486355	0.740783
Kapiri Mposhi	D_103	Central	P_1	Intermittent preventive therapy for malaria during pregnancy (2 doses)	2009	0.662088	0.530756	0.777027
Kapiri Mposhi	D_103	Central	P_1	Intermittent preventive therapy for malaria during pregnancy (2 doses)	2010	0.696192	0.555522	0.806909
Kapiri Mposhi	D_103	Central	P_1	Measles immunization (1 dose)	1990	0.756727	0.600789	0.872881
Kapiri Mposhi	D_103	Central	P_1	Measles immunization (1 dose)	1991	0.760057	0.662446	0.83945
Kapiri Mposhi	D_103	Central	P_1	Measles immunization (1 dose)	1992	0.764631	0.696522	0.820955
Kapiri Mposhi	D_103	Central	P_1	Measles immunization (1 dose)	1993	0.764885	0.705202	0.814981
Kapiri Mposhi	D_103	Central	P_1	Measles immunization (1 dose)	1994	0.759236	0.702857	0.80543
Kapiri Mposhi	D_103	Central	P_1	Measles immunization (1 dose)	1995	0.751754	0.697036	0.798169
Kapiri Mposhi	D_103	Central	P_1	Measles immunization (1 dose)	1996	0.751927	0.700682	0.798864
Kapiri Mposhi	D_103	Central	P_1	Measles immunization (1 dose)	1997	0.769553	0.719565	0.813892
Kapiri Mposhi	D_103	Central	P_1	Measles immunization (1 dose)	1998	0.805387	0.759943	0.847077
Kapiri Mposhi	D_103	Central	P_1	Measles immunization (1 dose)	1999	0.848561	0.808775	0.883909
Kapiri Mposhi	D_103	Central	P_1	Measles immunization (1 dose)	2000	0.886298	0.853248	0.916951
Kapiri Mposhi	D_103	Central	P_1	Measles immunization (1 dose)	2001	0.913427	0.886265	0.938829
Kapiri Mposhi	D_103	Central	P_1	Measles immunization (1 dose)	2002	0.931257	0.906684	0.952111
Kapiri Mposhi	D_103	Central	P_1	Measles immunization (1 dose)	2003	0.942791	0.918122	0.961508
Kapiri Mposhi	D_103	Central	P_1	Measles immunization (1 dose)	2004	0.951023	0.929042	0.967525
Kapiri Mposhi	D_103	Central	P_1	Measles immunization (1 dose)	2005	0.958018	0.937465	0.973142
Kapiri Mposhi	D_103	Central	P_1	Measles immunization (1 dose)	2006	0.964777	0.945063	0.977879
Kapiri Mposhi	D_103	Central	P_1	Measles immunization (1 dose)	2007	0.971187	0.951535	0.983808
Kapiri Mposhi	D_103	Central	P_1	Measles immunization (1 dose)	2008	0.976586	0.953824	0.989099
Kapiri Mposhi	D_103	Central	P_1	Measles immunization (1 dose)	2009	0.980499	0.953336	0.993759
Kapiri Mposhi	D_103	Central	P_1	Measles immunization (1 dose)	2010	0.982772	0.947201	0.996739
Kapiri Mposhi	D_103	Central	P_1	Pentavalent immunization (3 doses)	1990	0.0160497	0.0014842	0.0728012
Kapiri Mposhi	D_103	Central	P_1	Pentavalent immunization (3 doses)	1991	0.0125205	0.0017989	0.0458147
Kapiri Mposhi	D_103	Central	P_1	Pentavalent immunization (3 doses)	1992	0.0104413	0.0021038	0.0314287
Kapiri Mposhi	D_103	Central	P_1	Pentavalent immunization (3 doses)	1993	0.0092752	0.0024446	0.0255238
Kapiri Mposhi	D_103	Central	P_1	Pentavalent immunization (3 doses)	1994	0.0087193	0.0026664	0.0214675
Kapiri Mposhi	D_103	Central	P_1	Pentavalent immunization (3 doses)	1995	0.008626	0.0029823	0.0201156
Kapiri Mposhi	D_103	Central	P_1	Pentavalent immunization (3 doses)	1996	0.008959	0.0032683	0.0204573
Kapiri Mposhi	D_103	Central	P_1	Pentavalent immunization (3 doses)	1997	0.009795	0.0039199	0.0223116
Kapiri Mposhi	D_103	Central	P_1	Pentavalent immunization (3 doses)	1998	0.0113882	0.0048285	0.024901
Kapiri Mposhi	D_103	Central	P_1	Pentavalent immunization (3 doses)	1999	0.0143731	0.006594	0.0302107
Kapiri Mposhi	D_103	Central	P_1	Pentavalent immunization (3 doses)	2000	0.0203405	0.0100852	0.0402137
Kapiri Mposhi	D_103	Central	P_1	Pentavalent immunization (3 doses)	2001	0.0334276	0.0177718	0.0605619
Kapiri Mposhi	D_103	Central	P_1	Pentavalent immunization (3 doses)	2002	0.0636329	0.0373441	0.102108
Kapiri Mposhi	D_103	Central	P_1	Pentavalent immunization (3 doses)	2003	0.128858	0.0844	0.187159
Kapiri Mposhi	D_103	Central	P_1	Pentavalent immunization (3 doses)	2004	0.239197	0.174976	0.310253
Kapiri Mposhi	D_103	Central	P_1	Pentavalent immunization (3 doses)	2005	0.367585	0.292153	0.44772
Kapiri Mposhi	D_103	Central	P_1	Pentavalent immunization (3 doses)	2006	0.474218	0.40058	0.547043
Kapiri Mposhi	D_103	Central	P_1	Pentavalent immunization (3 doses)	2007	0.552792	0.486988	0.618746
Kapiri Mposhi	D_103	Central	P_1	Pentavalent immunization (3 doses)	2008	0.623009	0.554625	0.689572
Kapiri Mposhi	D_103	Central	P_1	Pentavalent immunization (3 doses)	2009	0.702348	0.615866	0.782415
Kapiri Mposhi	D_103	Central	P_1	Pentavalent immunization (3 doses)	2010	0.784477	0.676028	0.875046
Kapiri Mposhi	D_103	Central	P_1	Percent of children not underweight	1990	0.90517	0.959704	0.818358
Kapiri Mposhi	D_103	Central	P_1	Percent of children not underweight	1991	0.896306	0.949326	0.820732
Kapiri Mposhi	D_103	Central	P_1	Percent of children not underweight	1992	0.886158	0.935844	0.821962
Kapiri Mposhi	D_103	Central	P_1	Percent of children not underweight	1993	0.874972	0.921049	0.819792
Kapiri Mposhi	D_103	Central	P_1	Percent of children not underweight	1994	0.863181	0.904197	0.816053
Kapiri Mposhi	D_103	Central	P_1	Percent of children not underweight	1995	0.851437	0.888754	0.8106
Kapiri Mposhi	D_103	Central	P_1	Percent of children not underweight	1996	0.840599	0.874349	0.8045
Kapiri Mposhi	D_103	Central	P_1	Percent of children not underweight	1997	0.831675	0.861847	0.796651
Kapiri Mposhi	D_103	Central	P_1	Percent of children not underweight	1998	0.825684	0.854854	0.791796
Kapiri Mposhi	D_103	Central	P_1	Percent of children not underweight	1999	0.823441	0.852657	0.790022
Kapiri Mposhi	D_103	Central	P_1	Percent of children not underweight	2000	0.825315	0.854507	0.789385
Kapiri Mposhi	D_103	Central	P_1	Percent of children not underweight	2001	0.831084	0.860032	0.794923
Kapiri Mposhi	D_103	Central	P_1	Percent of children not underweight	2002	0.839921	0.868546	0.804862
Kapiri Mposhi	D_103	Central	P_1	Percent of children not underweight	2003	0.85068	0.878154	0.818101
Kapiri Mposhi	D_103	Central	P_1	Percent of children not underweight	2004	0.862193	0.887335	0.833937
Kapiri Mposhi	D_103	Central	P_1	Percent of children not underweight	2005	0.873498	0.896469	0.847194
Kapiri Mposhi	D_103	Central	P_1	Percent of children not underweight	2006	0.883937	0.906375	0.858252
Kapiri Mposhi	D_103	Central	P_1	Percent of children not underweight	2007	0.893174	0.916338	0.866947
Kapiri Mposhi	D_103	Central	P_1	Percent of children not underweight	2008	0.901121	0.924474	0.872452
Kapiri Mposhi	D_103	Central	P_1	Percent of children not underweight	2009	0.907836	0.93332	0.8755
Kapiri Mposhi	D_103	Central	P_1	Percent of children not underweight	2010	0.913431	0.941156	0.875069
Kapiri Mposhi	D_103	Central	P_1	Polio immunization (3 doses)	1990	0.638657	0.475394	0.785687
Kapiri Mposhi	D_103	Central	P_1	Polio immunization (3 doses)	1991	0.695349	0.592221	0.787355
Kapiri Mposhi	D_103	Central	P_1	Polio immunization (3 doses)	1992	0.731152	0.661461	0.793794
Kapiri Mposhi	D_103	Central	P_1	Polio immunization (3 doses)	1993	0.745438	0.690101	0.795847
Kapiri Mposhi	D_103	Central	P_1	Polio immunization (3 doses)	1994	0.740184	0.688956	0.786658
Kapiri Mposhi	D_103	Central	P_1	Polio immunization (3 doses)	1995	0.720971	0.671173	0.766873
Kapiri Mposhi	D_103	Central	P_1	Polio immunization (3 doses)	1996	0.698832	0.650294	0.743994
Kapiri Mposhi	D_103	Central	P_1	Polio immunization (3 doses)	1997	0.685677	0.632954	0.731671
Kapiri Mposhi	D_103	Central	P_1	Polio immunization (3 doses)	1998	0.684843	0.629714	0.731641
Kapiri Mposhi	D_103	Central	P_1	Polio immunization (3 doses)	1999	0.689002	0.632312	0.740236
Kapiri Mposhi	D_103	Central	P_1	Polio immunization (3 doses)	2000	0.68823	0.630131	0.740312
Kapiri Mposhi	D_103	Central	P_1	Polio immunization (3 doses)	2001	0.679041	0.617394	0.734762
Kapiri Mposhi	D_103	Central	P_1	Polio immunization (3 doses)	2002	0.668546	0.605203	0.727146
Kapiri Mposhi	D_103	Central	P_1	Polio immunization (3 doses)	2003	0.66807	0.601532	0.72711
Kapiri Mposhi	D_103	Central	P_1	Polio immunization (3 doses)	2004	0.689562	0.625252	0.751034
Kapiri Mposhi	D_103	Central	P_1	Polio immunization (3 doses)	2005	0.734124	0.666216	0.790913
Kapiri Mposhi	D_103	Central	P_1	Polio immunization (3 doses)	2006	0.791106	0.73066	0.84101
Kapiri Mposhi	D_103	Central	P_1	Polio immunization (3 doses)	2007	0.845828	0.787328	0.89062
Kapiri Mposhi	D_103	Central	P_1	Polio immunization (3 doses)	2008	0.889416	0.833249	0.93148
Kapiri Mposhi	D_103	Central	P_1	Polio immunization (3 doses)	2009	0.920441	0.859345	0.96096
Kapiri Mposhi	D_103	Central	P_1	Polio immunization (3 doses)	2010	0.940985	0.867514	0.979175
Kapiri Mposhi	D_103	Central	P_1	Skilled birth attendance	1990	0.480837	0.314897	0.641086
Kapiri Mposhi	D_103	Central	P_1	Skilled birth attendance	1991	0.464293	0.34645	0.591491
Kapiri Mposhi	D_103	Central	P_1	Skilled birth attendance	1992	0.450808	0.348681	0.557936
Kapiri Mposhi	D_103	Central	P_1	Skilled birth attendance	1993	0.440386	0.341987	0.546932
Kapiri Mposhi	D_103	Central	P_1	Skilled birth attendance	1994	0.43279	0.330532	0.539173
Kapiri Mposhi	D_103	Central	P_1	Skilled birth attendance	1995	0.427658	0.321989	0.534722
Kapiri Mposhi	D_103	Central	P_1	Skilled birth attendance	1996	0.424493	0.305717	0.544257
Kapiri Mposhi	D_103	Central	P_1	Skilled birth attendance	1997	0.422554	0.294211	0.554782
Kapiri Mposhi	D_103	Central	P_1	Skilled birth attendance	1998	0.420825	0.284609	0.563504
Kapiri Mposhi	D_103	Central	P_1	Skilled birth attendance	1999	0.418051	0.268749	0.57393
Kapiri Mposhi	D_103	Central	P_1	Skilled birth attendance	2000	0.412928	0.256049	0.583929
Kapiri Mposhi	D_103	Central	P_1	Skilled birth attendance	2001	0.404335	0.244412	0.584973
Kapiri Mposhi	D_103	Central	P_1	Skilled birth attendance	2002	0.391319	0.230064	0.574993
Kapiri Mposhi	D_103	Central	P_1	Skilled birth attendance	2003	0.373625	0.21825	0.560903
Kapiri Mposhi	D_103	Central	P_1	Skilled birth attendance	2004	0.351517	0.210225	0.528314
Kapiri Mposhi	D_103	Central	P_1	Skilled birth attendance	2005	0.326045	0.197392	0.486696
Kapiri Mposhi	D_103	Central	P_1	Skilled birth attendance	2006	0.298999	0.174509	0.446157
Kapiri Mposhi	D_103	Central	P_1	Skilled birth attendance	2007	0.272682	0.141745	0.43643
Kapiri Mposhi	D_103	Central	P_1	Skilled birth attendance	2008	0.249467	0.104547	0.447263
Kapiri Mposhi	D_103	Central	P_1	Skilled birth attendance	2009	0.231236	0.0696905	0.488638
Kapiri Mposhi	D_103	Central	P_1	Skilled birth attendance	2010	0.219014	0.0454137	0.545649
Mkushi	D_104	Central	P_1	Antenatal care (1 visit)	1990	0.789077	0.647739	0.887823
Mkushi	D_104	Central	P_1	Antenatal care (1 visit)	1991	0.833448	0.746341	0.900429
Mkushi	D_104	Central	P_1	Antenatal care (1 visit)	1992	0.867433	0.807333	0.917646
Mkushi	D_104	Central	P_1	Antenatal care (1 visit)	1993	0.892302	0.841299	0.930694
Mkushi	D_104	Central	P_1	Antenatal care (1 visit)	1994	0.909655	0.861222	0.943136
Mkushi	D_104	Central	P_1	Antenatal care (1 visit)	1995	0.921115	0.870107	0.953835
Mkushi	D_104	Central	P_1	Antenatal care (1 visit)	1996	0.928167	0.875994	0.960218
Mkushi	D_104	Central	P_1	Antenatal care (1 visit)	1997	0.932043	0.871964	0.966716
Mkushi	D_104	Central	P_1	Antenatal care (1 visit)	1998	0.933745	0.866081	0.971086
Mkushi	D_104	Central	P_1	Antenatal care (1 visit)	1999	0.934083	0.857954	0.973979
Mkushi	D_104	Central	P_1	Antenatal care (1 visit)	2000	0.933746	0.85016	0.97581
Mkushi	D_104	Central	P_1	Antenatal care (1 visit)	2001	0.933465	0.847849	0.977609
Mkushi	D_104	Central	P_1	Antenatal care (1 visit)	2002	0.935114	0.846919	0.977906
Mkushi	D_104	Central	P_1	Antenatal care (1 visit)	2003	0.935965	0.854875	0.977701
Mkushi	D_104	Central	P_1	Antenatal care (1 visit)	2004	0.937514	0.86532	0.977409
Mkushi	D_104	Central	P_1	Antenatal care (1 visit)	2005	0.93979	0.87497	0.977219
Mkushi	D_104	Central	P_1	Antenatal care (1 visit)	2006	0.942833	0.890372	0.976196
Mkushi	D_104	Central	P_1	Antenatal care (1 visit)	2007	0.946714	0.903995	0.976252
Mkushi	D_104	Central	P_1	Antenatal care (1 visit)	2008	0.951439	0.91296	0.976388
Mkushi	D_104	Central	P_1	Antenatal care (1 visit)	2009	0.956775	0.921154	0.97916
Mkushi	D_104	Central	P_1	Antenatal care (1 visit)	2010	0.962127	0.924446	0.983828
Mkushi	D_104	Central	P_1	Antenatal care (4 visits)	1990	0.451597	0.29376	0.601532
Mkushi	D_104	Central	P_1	Antenatal care (4 visits)	1991	0.468224	0.344174	0.580259
Mkushi	D_104	Central	P_1	Antenatal care (4 visits)	1992	0.489793	0.395504	0.579389
Mkushi	D_104	Central	P_1	Antenatal care (4 visits)	1993	0.515389	0.437973	0.592293
Mkushi	D_104	Central	P_1	Antenatal care (4 visits)	1994	0.542991	0.470338	0.616961
Mkushi	D_104	Central	P_1	Antenatal care (4 visits)	1995	0.57026	0.483318	0.649039
Mkushi	D_104	Central	P_1	Antenatal care (4 visits)	1996	0.595404	0.488214	0.695214
Mkushi	D_104	Central	P_1	Antenatal care (4 visits)	1997	0.617364	0.484276	0.736252
Mkushi	D_104	Central	P_1	Antenatal care (4 visits)	1998	0.635496	0.477937	0.771583
Mkushi	D_104	Central	P_1	Antenatal care (4 visits)	1999	0.649294	0.464545	0.800042
Mkushi	D_104	Central	P_1	Antenatal care (4 visits)	2000	0.658238	0.458982	0.822203
Mkushi	D_104	Central	P_1	Antenatal care (4 visits)	2001	0.6619	0.458021	0.831699
Mkushi	D_104	Central	P_1	Antenatal care (4 visits)	2002	0.661787	0.451771	0.833951
Mkushi	D_104	Central	P_1	Antenatal care (4 visits)	2003	0.654062	0.450264	0.826666
Mkushi	D_104	Central	P_1	Antenatal care (4 visits)	2004	0.64097	0.446427	0.810133
Mkushi	D_104	Central	P_1	Antenatal care (4 visits)	2005	0.623299	0.431892	0.793149
Mkushi	D_104	Central	P_1	Antenatal care (4 visits)	2006	0.602238	0.39386	0.789508
Mkushi	D_104	Central	P_1	Antenatal care (4 visits)	2007	0.579301	0.34144	0.791804
Mkushi	D_104	Central	P_1	Antenatal care (4 visits)	2008	0.556319	0.279221	0.803819
Mkushi	D_104	Central	P_1	Antenatal care (4 visits)	2009	0.535051	0.210669	0.825592
Mkushi	D_104	Central	P_1	Antenatal care (4 visits)	2010	0.516574	0.144256	0.858687
Mkushi	D_104	Central	P_1	BCG immunization (1 dose)	1990	0.875209	0.783225	0.936064
Mkushi	D_104	Central	P_1	BCG immunization (1 dose)	1991	0.892241	0.837102	0.932668
Mkushi	D_104	Central	P_1	BCG immunization (1 dose)	1992	0.904616	0.867162	0.934577
Mkushi	D_104	Central	P_1	BCG immunization (1 dose)	1993	0.912893	0.884333	0.936496
Mkushi	D_104	Central	P_1	BCG immunization (1 dose)	1994	0.916745	0.891207	0.937758
Mkushi	D_104	Central	P_1	BCG immunization (1 dose)	1995	0.916063	0.891178	0.937059
Mkushi	D_104	Central	P_1	BCG immunization (1 dose)	1996	0.911237	0.885537	0.931921
Mkushi	D_104	Central	P_1	BCG immunization (1 dose)	1997	0.903303	0.876757	0.925351
Mkushi	D_104	Central	P_1	BCG immunization (1 dose)	1998	0.894185	0.865457	0.918595
Mkushi	D_104	Central	P_1	BCG immunization (1 dose)	1999	0.886688	0.856058	0.912713
Mkushi	D_104	Central	P_1	BCG immunization (1 dose)	2000	0.883442	0.8515	0.911312
Mkushi	D_104	Central	P_1	BCG immunization (1 dose)	2001	0.885524	0.853884	0.913618
Mkushi	D_104	Central	P_1	BCG immunization (1 dose)	2002	0.892896	0.862515	0.918483
Mkushi	D_104	Central	P_1	BCG immunization (1 dose)	2003	0.9026	0.874295	0.927265
Mkushi	D_104	Central	P_1	BCG immunization (1 dose)	2004	0.914164	0.885916	0.93861
Mkushi	D_104	Central	P_1	BCG immunization (1 dose)	2005	0.927076	0.901133	0.949766
Mkushi	D_104	Central	P_1	BCG immunization (1 dose)	2006	0.941366	0.916443	0.961237
Mkushi	D_104	Central	P_1	BCG immunization (1 dose)	2007	0.956627	0.93425	0.972964
Mkushi	D_104	Central	P_1	BCG immunization (1 dose)	2008	0.970977	0.952033	0.984177
Mkushi	D_104	Central	P_1	BCG immunization (1 dose)	2009	0.982071	0.966383	0.991953
Mkushi	D_104	Central	P_1	BCG immunization (1 dose)	2010	0.989174	0.975136	0.996201
Mkushi	D_104	Central	P_1	DPT immunization (3 doses)	1990	0.640748	0.499625	0.774138
Mkushi	D_104	Central	P_1	DPT immunization (3 doses)	1991	0.702604	0.606551	0.78462
Mkushi	D_104	Central	P_1	DPT immunization (3 doses)	1992	0.751401	0.686115	0.805442
Mkushi	D_104	Central	P_1	DPT immunization (3 doses)	1993	0.784037	0.73773	0.825672
Mkushi	D_104	Central	P_1	DPT immunization (3 doses)	1994	0.801147	0.758859	0.836475
Mkushi	D_104	Central	P_1	DPT immunization (3 doses)	1995	0.805123	0.762464	0.839364
Mkushi	D_104	Central	P_1	DPT immunization (3 doses)	1996	0.799489	0.755592	0.836559
Mkushi	D_104	Central	P_1	DPT immunization (3 doses)	1997	0.788908	0.74208	0.830342
Mkushi	D_104	Central	P_1	DPT immunization (3 doses)	1998	0.778236	0.730987	0.821102
Mkushi	D_104	Central	P_1	DPT immunization (3 doses)	1999	0.771154	0.721566	0.814233
Mkushi	D_104	Central	P_1	DPT immunization (3 doses)	2000	0.770362	0.72306	0.813781
Mkushi	D_104	Central	P_1	DPT immunization (3 doses)	2001	0.779165	0.73062	0.823202
Mkushi	D_104	Central	P_1	DPT immunization (3 doses)	2002	0.801122	0.756059	0.842287
Mkushi	D_104	Central	P_1	DPT immunization (3 doses)	2003	0.831496	0.786144	0.870509
Mkushi	D_104	Central	P_1	DPT immunization (3 doses)	2004	0.864806	0.822979	0.899784
Mkushi	D_104	Central	P_1	DPT immunization (3 doses)	2005	0.894093	0.85424	0.92422
Mkushi	D_104	Central	P_1	DPT immunization (3 doses)	2006	0.916509	0.880777	0.943099
Mkushi	D_104	Central	P_1	DPT immunization (3 doses)	2007	0.932653	0.895881	0.957333
Mkushi	D_104	Central	P_1	DPT immunization (3 doses)	2008	0.944176	0.904476	0.969826
Mkushi	D_104	Central	P_1	DPT immunization (3 doses)	2009	0.952486	0.905664	0.980524
Mkushi	D_104	Central	P_1	DPT immunization (3 doses)	2010	0.958444	0.901718	0.988889
Mkushi	D_104	Central	P_1	Exclusive breastfeeding	1990	0.0185588	0.0057965	0.0419036
Mkushi	D_104	Central	P_1	Exclusive breastfeeding	1991	0.0284862	0.0127744	0.0541294
Mkushi	D_104	Central	P_1	Exclusive breastfeeding	1992	0.0434053	0.0241752	0.0710728
Mkushi	D_104	Central	P_1	Exclusive breastfeeding	1993	0.0652607	0.0423757	0.0955183
Mkushi	D_104	Central	P_1	Exclusive breastfeeding	1994	0.0955885	0.0662756	0.130828
Mkushi	D_104	Central	P_1	Exclusive breastfeeding	1995	0.133737	0.0980963	0.176012
Mkushi	D_104	Central	P_1	Exclusive breastfeeding	1996	0.176396	0.133213	0.224901
Mkushi	D_104	Central	P_1	Exclusive breastfeeding	1997	0.220555	0.171217	0.278177
Mkushi	D_104	Central	P_1	Exclusive breastfeeding	1998	0.266697	0.213967	0.328299
Mkushi	D_104	Central	P_1	Exclusive breastfeeding	1999	0.317862	0.261864	0.377983
Mkushi	D_104	Central	P_1	Exclusive breastfeeding	2000	0.374712	0.315852	0.435726
Mkushi	D_104	Central	P_1	Exclusive breastfeeding	2001	0.431548	0.364953	0.494831
Mkushi	D_104	Central	P_1	Exclusive breastfeeding	2002	0.479558	0.407874	0.553175
Mkushi	D_104	Central	P_1	Exclusive breastfeeding	2003	0.509926	0.436578	0.588101
Mkushi	D_104	Central	P_1	Exclusive breastfeeding	2004	0.526137	0.440635	0.608834
Mkushi	D_104	Central	P_1	Exclusive breastfeeding	2005	0.542467	0.453501	0.627763
Mkushi	D_104	Central	P_1	Exclusive breastfeeding	2006	0.581327	0.496429	0.663175
Mkushi	D_104	Central	P_1	Exclusive breastfeeding	2007	0.662095	0.5838	0.733429
Mkushi	D_104	Central	P_1	Exclusive breastfeeding	2008	0.777595	0.712017	0.834187
Mkushi	D_104	Central	P_1	Exclusive breastfeeding	2009	0.884096	0.82633	0.927923
Mkushi	D_104	Central	P_1	Exclusive breastfeeding	2010	0.948425	0.906051	0.975984
Mkushi	D_104	Central	P_1	Indoor residual spraying	1990	0.0154891	0.0012652	0.0694838
Mkushi	D_104	Central	P_1	Indoor residual spraying	1991	0.0135254	0.0021439	0.0472036
Mkushi	D_104	Central	P_1	Indoor residual spraying	1992	0.0126115	0.0030913	0.0344962
Mkushi	D_104	Central	P_1	Indoor residual spraying	1993	0.0122353	0.0039716	0.0287795
Mkushi	D_104	Central	P_1	Indoor residual spraying	1994	0.0120684	0.0045964	0.0271399
Mkushi	D_104	Central	P_1	Indoor residual spraying	1995	0.011899	0.0047127	0.0255769
Mkushi	D_104	Central	P_1	Indoor residual spraying	1996	0.0116044	0.0045715	0.0248147
Mkushi	D_104	Central	P_1	Indoor residual spraying	1997	0.0111405	0.0043002	0.0229972
Mkushi	D_104	Central	P_1	Indoor residual spraying	1998	0.0105356	0.0039986	0.0220653
Mkushi	D_104	Central	P_1	Indoor residual spraying	1999	0.0098804	0.0039091	0.0212459
Mkushi	D_104	Central	P_1	Indoor residual spraying	2000	0.0093153	0.0037077	0.0204109
Mkushi	D_104	Central	P_1	Indoor residual spraying	2001	0.0090152	0.0035966	0.0197245
Mkushi	D_104	Central	P_1	Indoor residual spraying	2002	0.0091247	0.0036338	0.0192203
Mkushi	D_104	Central	P_1	Indoor residual spraying	2003	0.009832	0.003842	0.0202724
Mkushi	D_104	Central	P_1	Indoor residual spraying	2004	0.0110547	0.0042048	0.0225071
Mkushi	D_104	Central	P_1	Indoor residual spraying	2005	0.0123756	0.0044117	0.0258175
Mkushi	D_104	Central	P_1	Indoor residual spraying	2006	0.0130151	0.0044938	0.0276547
Mkushi	D_104	Central	P_1	Indoor residual spraying	2007	0.0124149	0.0041847	0.0273572
Mkushi	D_104	Central	P_1	Indoor residual spraying	2008	0.0108693	0.0034813	0.0249727
Mkushi	D_104	Central	P_1	Indoor residual spraying	2009	0.0092618	0.0028792	0.0221758
Mkushi	D_104	Central	P_1	Indoor residual spraying	2010	0.0083895	0.0024133	0.0208018
Mkushi	D_104	Central	P_1	Insecticide treated net ownership	1990	0.0064838	0.0009666	0.0231664
Mkushi	D_104	Central	P_1	Insecticide treated net ownership	1991	0.0075636	0.0016297	0.0220106
Mkushi	D_104	Central	P_1	Insecticide treated net ownership	1992	0.0092783	0.0025197	0.0245235
Mkushi	D_104	Central	P_1	Insecticide treated net ownership	1993	0.011836	0.0037407	0.0288749
Mkushi	D_104	Central	P_1	Insecticide treated net ownership	1994	0.0155133	0.0053158	0.037634
Mkushi	D_104	Central	P_1	Insecticide treated net ownership	1995	0.0206388	0.0072761	0.0468795
Mkushi	D_104	Central	P_1	Insecticide treated net ownership	1996	0.0275631	0.0097165	0.0643326
Mkushi	D_104	Central	P_1	Insecticide treated net ownership	1997	0.0366299	0.0125455	0.0859209
Mkushi	D_104	Central	P_1	Insecticide treated net ownership	1998	0.0482057	0.0167813	0.110423
Mkushi	D_104	Central	P_1	Insecticide treated net ownership	1999	0.0628723	0.0234065	0.142691
Mkushi	D_104	Central	P_1	Insecticide treated net ownership	2000	0.0819528	0.0326032	0.177134
Mkushi	D_104	Central	P_1	Insecticide treated net ownership	2001	0.108575	0.0476344	0.22294
Mkushi	D_104	Central	P_1	Insecticide treated net ownership	2002	0.14914	0.0752352	0.275305
Mkushi	D_104	Central	P_1	Insecticide treated net ownership	2003	0.214806	0.125897	0.350108
Mkushi	D_104	Central	P_1	Insecticide treated net ownership	2004	0.314917	0.212087	0.447681
Mkushi	D_104	Central	P_1	Insecticide treated net ownership	2005	0.439991	0.336099	0.5543
Mkushi	D_104	Central	P_1	Insecticide treated net ownership	2006	0.555336	0.468094	0.646411
Mkushi	D_104	Central	P_1	Insecticide treated net ownership	2007	0.632347	0.553395	0.703477
Mkushi	D_104	Central	P_1	Insecticide treated net ownership	2008	0.667679	0.599234	0.730487
Mkushi	D_104	Central	P_1	Insecticide treated net ownership	2009	0.669511	0.603252	0.731017
Mkushi	D_104	Central	P_1	Insecticide treated net ownership	2010	0.645861	0.573596	0.713761
Mkushi	D_104	Central	P_1	Insecticide treated net ownership or indoor residual spraying	1990	0.0064615	0.000712	0.0234721
Mkushi	D_104	Central	P_1	Insecticide treated net ownership or indoor residual spraying	1991	0.0073854	0.0012907	0.0238344
Mkushi	D_104	Central	P_1	Insecticide treated net ownership or indoor residual spraying	1992	0.0089105	0.0022112	0.0254483
Mkushi	D_104	Central	P_1	Insecticide treated net ownership or indoor residual spraying	1993	0.011234	0.0036	0.0277668
Mkushi	D_104	Central	P_1	Insecticide treated net ownership or indoor residual spraying	1994	0.0146401	0.0050316	0.0346331
Mkushi	D_104	Central	P_1	Insecticide treated net ownership or indoor residual spraying	1995	0.0195126	0.0069348	0.0451308
Mkushi	D_104	Central	P_1	Insecticide treated net ownership or indoor residual spraying	1996	0.026358	0.0088068	0.062495
Mkushi	D_104	Central	P_1	Insecticide treated net ownership or indoor residual spraying	1997	0.0358683	0.0114618	0.0830652
Mkushi	D_104	Central	P_1	Insecticide treated net ownership or indoor residual spraying	1998	0.0490961	0.0157552	0.114848
Mkushi	D_104	Central	P_1	Insecticide treated net ownership or indoor residual spraying	1999	0.0678464	0.0230414	0.153982
Mkushi	D_104	Central	P_1	Insecticide treated net ownership or indoor residual spraying	2000	0.0953614	0.0349991	0.203282
Mkushi	D_104	Central	P_1	Insecticide treated net ownership or indoor residual spraying	2001	0.137121	0.0578704	0.26273
Mkushi	D_104	Central	P_1	Insecticide treated net ownership or indoor residual spraying	2002	0.20006	0.0968839	0.340132
Mkushi	D_104	Central	P_1	Insecticide treated net ownership or indoor residual spraying	2003	0.288822	0.165647	0.439368
Mkushi	D_104	Central	P_1	Insecticide treated net ownership or indoor residual spraying	2004	0.394838	0.26902	0.531142
Mkushi	D_104	Central	P_1	Insecticide treated net ownership or indoor residual spraying	2005	0.496555	0.385503	0.604809
Mkushi	D_104	Central	P_1	Insecticide treated net ownership or indoor residual spraying	2006	0.575197	0.482202	0.657601
Mkushi	D_104	Central	P_1	Insecticide treated net ownership or indoor residual spraying	2007	0.625764	0.551535	0.69262
Mkushi	D_104	Central	P_1	Insecticide treated net ownership or indoor residual spraying	2008	0.65162	0.585803	0.710631
Mkushi	D_104	Central	P_1	Insecticide treated net ownership or indoor residual spraying	2009	0.656662	0.590437	0.717239
Mkushi	D_104	Central	P_1	Insecticide treated net ownership or indoor residual spraying	2010	0.642988	0.572028	0.713299
Mkushi	D_104	Central	P_1	Insecticide treated net use	1990	0.0082591	0.0008378	0.0327376
Mkushi	D_104	Central	P_1	Insecticide treated net use	1991	0.0084658	0.001424	0.0267482
Mkushi	D_104	Central	P_1	Insecticide treated net use	1992	0.0093743	0.0022782	0.0261492
Mkushi	D_104	Central	P_1	Insecticide treated net use	1993	0.0110441	0.003432	0.0266743
Mkushi	D_104	Central	P_1	Insecticide treated net use	1994	0.0136476	0.0052096	0.0309446
Mkushi	D_104	Central	P_1	Insecticide treated net use	1995	0.0174804	0.0075829	0.0363578
Mkushi	D_104	Central	P_1	Insecticide treated net use	1996	0.0229894	0.0103439	0.0449584
Mkushi	D_104	Central	P_1	Insecticide treated net use	1997	0.0308035	0.0136639	0.0598914
Mkushi	D_104	Central	P_1	Insecticide treated net use	1998	0.0417761	0.0183776	0.082487
Mkushi	D_104	Central	P_1	Insecticide treated net use	1999	0.0571065	0.0253522	0.110947
Mkushi	D_104	Central	P_1	Insecticide treated net use	2000	0.0787684	0.0363338	0.148804
Mkushi	D_104	Central	P_1	Insecticide treated net use	2001	0.110642	0.0555814	0.19994
Mkushi	D_104	Central	P_1	Insecticide treated net use	2002	0.159869	0.0879257	0.264262
Mkushi	D_104	Central	P_1	Insecticide treated net use	2003	0.238086	0.144413	0.350162
Mkushi	D_104	Central	P_1	Insecticide treated net use	2004	0.347341	0.236228	0.467515
Mkushi	D_104	Central	P_1	Insecticide treated net use	2005	0.465667	0.352465	0.572971
Mkushi	D_104	Central	P_1	Insecticide treated net use	2006	0.560207	0.455928	0.656371
Mkushi	D_104	Central	P_1	Insecticide treated net use	2007	0.617418	0.533712	0.700817
Mkushi	D_104	Central	P_1	Insecticide treated net use	2008	0.639861	0.55947	0.717059
Mkushi	D_104	Central	P_1	Insecticide treated net use	2009	0.628602	0.542772	0.708329
Mkushi	D_104	Central	P_1	Insecticide treated net use	2010	0.577784	0.482965	0.669386
Mkushi	D_104	Central	P_1	Insecticide treated net use or indoor residual spraying	1990	0.0074019	0.0009549	0.0348073
Mkushi	D_104	Central	P_1	Insecticide treated net use or indoor residual spraying	1991	0.0077645	0.001467	0.0259011
Mkushi	D_104	Central	P_1	Insecticide treated net use or indoor residual spraying	1992	0.0087256	0.0022287	0.0243672
Mkushi	D_104	Central	P_1	Insecticide treated net use or indoor residual spraying	1993	0.0103893	0.0032414	0.0251608
Mkushi	D_104	Central	P_1	Insecticide treated net use or indoor residual spraying	1994	0.0129756	0.0047442	0.0282943
Mkushi	D_104	Central	P_1	Insecticide treated net use or indoor residual spraying	1995	0.0168632	0.0067749	0.0337516
Mkushi	D_104	Central	P_1	Insecticide treated net use or indoor residual spraying	1996	0.0226719	0.0094828	0.0445975
Mkushi	D_104	Central	P_1	Insecticide treated net use or indoor residual spraying	1997	0.031399	0.0137351	0.0590316
Mkushi	D_104	Central	P_1	Insecticide treated net use or indoor residual spraying	1998	0.0446286	0.0199122	0.0822436
Mkushi	D_104	Central	P_1	Insecticide treated net use or indoor residual spraying	1999	0.0648094	0.0288945	0.116228
Mkushi	D_104	Central	P_1	Insecticide treated net use or indoor residual spraying	2000	0.0955289	0.0450995	0.167837
Mkushi	D_104	Central	P_1	Insecticide treated net use or indoor residual spraying	2001	0.141475	0.0694161	0.238
Mkushi	D_104	Central	P_1	Insecticide treated net use or indoor residual spraying	2002	0.206542	0.110979	0.318872
Mkushi	D_104	Central	P_1	Insecticide treated net use or indoor residual spraying	2003	0.292662	0.182862	0.416403
Mkushi	D_104	Central	P_1	Insecticide treated net use or indoor residual spraying	2004	0.391009	0.273356	0.512281
Mkushi	D_104	Central	P_1	Insecticide treated net use or indoor residual spraying	2005	0.485015	0.371088	0.597974
Mkushi	D_104	Central	P_1	Insecticide treated net use or indoor residual spraying	2006	0.558967	0.461021	0.652911
Mkushi	D_104	Central	P_1	Insecticide treated net use or indoor residual spraying	2007	0.605409	0.518046	0.686485
Mkushi	D_104	Central	P_1	Insecticide treated net use or indoor residual spraying	2008	0.622917	0.543082	0.699159
Mkushi	D_104	Central	P_1	Insecticide treated net use or indoor residual spraying	2009	0.610094	0.528021	0.691208
Mkushi	D_104	Central	P_1	Insecticide treated net use or indoor residual spraying	2010	0.564195	0.469928	0.661394
Mkushi	D_104	Central	P_1	Intermittent preventive therapy for malaria during pregnancy (1 dose)	1990	0.0072377	0.000373	0.0373296
Mkushi	D_104	Central	P_1	Intermittent preventive therapy for malaria during pregnancy (1 dose)	1991	0.0068797	0.0007746	0.0275394
Mkushi	D_104	Central	P_1	Intermittent preventive therapy for malaria during pregnancy (1 dose)	1992	0.0072778	0.001379	0.0218072
Mkushi	D_104	Central	P_1	Intermittent preventive therapy for malaria during pregnancy (1 dose)	1993	0.0084272	0.0021431	0.0220326
Mkushi	D_104	Central	P_1	Intermittent preventive therapy for malaria during pregnancy (1 dose)	1994	0.0105046	0.0032191	0.02564
Mkushi	D_104	Central	P_1	Intermittent preventive therapy for malaria during pregnancy (1 dose)	1995	0.0138999	0.0043232	0.0336661
Mkushi	D_104	Central	P_1	Intermittent preventive therapy for malaria during pregnancy (1 dose)	1996	0.0193211	0.0057869	0.0473334
Mkushi	D_104	Central	P_1	Intermittent preventive therapy for malaria during pregnancy (1 dose)	1997	0.0279751	0.0083044	0.071653
Mkushi	D_104	Central	P_1	Intermittent preventive therapy for malaria during pregnancy (1 dose)	1998	0.0418087	0.0117566	0.111049
Mkushi	D_104	Central	P_1	Intermittent preventive therapy for malaria during pregnancy (1 dose)	1999	0.0637295	0.0172134	0.169381
Mkushi	D_104	Central	P_1	Intermittent preventive therapy for malaria during pregnancy (1 dose)	2000	0.0976135	0.0272071	0.245346
Mkushi	D_104	Central	P_1	Intermittent preventive therapy for malaria during pregnancy (1 dose)	2001	0.147918	0.0448632	0.33915
Mkushi	D_104	Central	P_1	Intermittent preventive therapy for malaria during pregnancy (1 dose)	2002	0.219098	0.0751981	0.445653
Mkushi	D_104	Central	P_1	Intermittent preventive therapy for malaria during pregnancy (1 dose)	2003	0.314968	0.12763	0.558884
Mkushi	D_104	Central	P_1	Intermittent preventive therapy for malaria during pregnancy (1 dose)	2004	0.437933	0.214625	0.673667
Mkushi	D_104	Central	P_1	Intermittent preventive therapy for malaria during pregnancy (1 dose)	2005	0.5825	0.367785	0.778164
Mkushi	D_104	Central	P_1	Intermittent preventive therapy for malaria during pregnancy (1 dose)	2006	0.724571	0.560046	0.857852
Mkushi	D_104	Central	P_1	Intermittent preventive therapy for malaria during pregnancy (1 dose)	2007	0.83176	0.716142	0.912768
Mkushi	D_104	Central	P_1	Intermittent preventive therapy for malaria during pregnancy (1 dose)	2008	0.894965	0.820475	0.944455
Mkushi	D_104	Central	P_1	Intermittent preventive therapy for malaria during pregnancy (1 dose)	2009	0.927448	0.874252	0.962789
Mkushi	D_104	Central	P_1	Intermittent preventive therapy for malaria during pregnancy (1 dose)	2010	0.943504	0.894479	0.976017
Mkushi	D_104	Central	P_1	Intermittent preventive therapy for malaria during pregnancy (2 doses)	1990	0.0133677	0.0006412	0.0584351
Mkushi	D_104	Central	P_1	Intermittent preventive therapy for malaria during pregnancy (2 doses)	1991	0.0107543	0.0010608	0.0391703
Mkushi	D_104	Central	P_1	Intermittent preventive therapy for malaria during pregnancy (2 doses)	1992	0.0097614	0.0016395	0.0310553
Mkushi	D_104	Central	P_1	Intermittent preventive therapy for malaria during pregnancy (2 doses)	1993	0.0098961	0.0024757	0.0283091
Mkushi	D_104	Central	P_1	Intermittent preventive therapy for malaria during pregnancy (2 doses)	1994	0.0109811	0.0032543	0.029209
Mkushi	D_104	Central	P_1	Intermittent preventive therapy for malaria during pregnancy (2 doses)	1995	0.0130497	0.0039359	0.0328517
Mkushi	D_104	Central	P_1	Intermittent preventive therapy for malaria during pregnancy (2 doses)	1996	0.0162752	0.0047783	0.0408315
Mkushi	D_104	Central	P_1	Intermittent preventive therapy for malaria during pregnancy (2 doses)	1997	0.0209422	0.0056793	0.0537788
Mkushi	D_104	Central	P_1	Intermittent preventive therapy for malaria during pregnancy (2 doses)	1998	0.0274861	0.0070321	0.0708795
Mkushi	D_104	Central	P_1	Intermittent preventive therapy for malaria during pregnancy (2 doses)	1999	0.0366902	0.0097515	0.0977407
Mkushi	D_104	Central	P_1	Intermittent preventive therapy for malaria during pregnancy (2 doses)	2000	0.0502624	0.0137269	0.130871
Mkushi	D_104	Central	P_1	Intermittent preventive therapy for malaria during pregnancy (2 doses)	2001	0.0722222	0.021117	0.181425
Mkushi	D_104	Central	P_1	Intermittent preventive therapy for malaria during pregnancy (2 doses)	2002	0.111416	0.0359913	0.25192
Mkushi	D_104	Central	P_1	Intermittent preventive therapy for malaria during pregnancy (2 doses)	2003	0.183678	0.0689133	0.373026
Mkushi	D_104	Central	P_1	Intermittent preventive therapy for malaria during pregnancy (2 doses)	2004	0.306337	0.141531	0.531436
Mkushi	D_104	Central	P_1	Intermittent preventive therapy for malaria during pregnancy (2 doses)	2005	0.471363	0.270205	0.674859
Mkushi	D_104	Central	P_1	Intermittent preventive therapy for malaria during pregnancy (2 doses)	2006	0.632178	0.443393	0.789197
Mkushi	D_104	Central	P_1	Intermittent preventive therapy for malaria during pregnancy (2 doses)	2007	0.751155	0.598067	0.861337
Mkushi	D_104	Central	P_1	Intermittent preventive therapy for malaria during pregnancy (2 doses)	2008	0.828899	0.711804	0.903617
Mkushi	D_104	Central	P_1	Intermittent preventive therapy for malaria during pregnancy (2 doses)	2009	0.88052	0.788851	0.937935
Mkushi	D_104	Central	P_1	Intermittent preventive therapy for malaria during pregnancy (2 doses)	2010	0.916689	0.845333	0.961982
Mkushi	D_104	Central	P_1	Measles immunization (1 dose)	1990	0.736712	0.602678	0.843516
Mkushi	D_104	Central	P_1	Measles immunization (1 dose)	1991	0.791357	0.706524	0.859898
Mkushi	D_104	Central	P_1	Measles immunization (1 dose)	1992	0.834091	0.778263	0.878001
Mkushi	D_104	Central	P_1	Measles immunization (1 dose)	1993	0.86239	0.819743	0.895934
Mkushi	D_104	Central	P_1	Measles immunization (1 dose)	1994	0.878799	0.841376	0.90777
Mkushi	D_104	Central	P_1	Measles immunization (1 dose)	1995	0.888193	0.853804	0.914595
Mkushi	D_104	Central	P_1	Measles immunization (1 dose)	1996	0.89631	0.862635	0.922074
Mkushi	D_104	Central	P_1	Measles immunization (1 dose)	1997	0.90772	0.876527	0.931883
Mkushi	D_104	Central	P_1	Measles immunization (1 dose)	1998	0.922765	0.894807	0.944149
Mkushi	D_104	Central	P_1	Measles immunization (1 dose)	1999	0.937802	0.91379	0.95584
Mkushi	D_104	Central	P_1	Measles immunization (1 dose)	2000	0.94931	0.92726	0.964917
Mkushi	D_104	Central	P_1	Measles immunization (1 dose)	2001	0.956458	0.936133	0.970937
Mkushi	D_104	Central	P_1	Measles immunization (1 dose)	2002	0.960446	0.941299	0.974046
Mkushi	D_104	Central	P_1	Measles immunization (1 dose)	2003	0.961882	0.942995	0.975899
Mkushi	D_104	Central	P_1	Measles immunization (1 dose)	2004	0.962616	0.943008	0.977257
Mkushi	D_104	Central	P_1	Measles immunization (1 dose)	2005	0.964048	0.943813	0.978252
Mkushi	D_104	Central	P_1	Measles immunization (1 dose)	2006	0.967024	0.947014	0.980173
Mkushi	D_104	Central	P_1	Measles immunization (1 dose)	2007	0.971324	0.952684	0.984481
Mkushi	D_104	Central	P_1	Measles immunization (1 dose)	2008	0.975929	0.956417	0.988962
Mkushi	D_104	Central	P_1	Measles immunization (1 dose)	2009	0.979873	0.956218	0.993655
Mkushi	D_104	Central	P_1	Measles immunization (1 dose)	2010	0.982621	0.952839	0.996629
Mkushi	D_104	Central	P_1	Pentavalent immunization (3 doses)	1990	0.0115484	0.0008521	0.0541229
Mkushi	D_104	Central	P_1	Pentavalent immunization (3 doses)	1991	0.0102623	0.0012798	0.0394531
Mkushi	D_104	Central	P_1	Pentavalent immunization (3 doses)	1992	0.0096924	0.0018485	0.0308968
Mkushi	D_104	Central	P_1	Pentavalent immunization (3 doses)	1993	0.0096444	0.0022971	0.0285112
Mkushi	D_104	Central	P_1	Pentavalent immunization (3 doses)	1994	0.0100175	0.0030115	0.0258954
Mkushi	D_104	Central	P_1	Pentavalent immunization (3 doses)	1995	0.0107815	0.0037993	0.0255705
Mkushi	D_104	Central	P_1	Pentavalent immunization (3 doses)	1996	0.0119754	0.0046551	0.0269572
Mkushi	D_104	Central	P_1	Pentavalent immunization (3 doses)	1997	0.013743	0.005759	0.0292642
Mkushi	D_104	Central	P_1	Pentavalent immunization (3 doses)	1998	0.0164374	0.0070999	0.0329814
Mkushi	D_104	Central	P_1	Pentavalent immunization (3 doses)	1999	0.0208898	0.0096498	0.0404149
Mkushi	D_104	Central	P_1	Pentavalent immunization (3 doses)	2000	0.0291127	0.0142562	0.0541017
Mkushi	D_104	Central	P_1	Pentavalent immunization (3 doses)	2001	0.046058	0.0247614	0.0793393
Mkushi	D_104	Central	P_1	Pentavalent immunization (3 doses)	2002	0.0825556	0.0492974	0.129917
Mkushi	D_104	Central	P_1	Pentavalent immunization (3 doses)	2003	0.154633	0.101742	0.22601
Mkushi	D_104	Central	P_1	Pentavalent immunization (3 doses)	2004	0.264517	0.188411	0.353652
Mkushi	D_104	Central	P_1	Pentavalent immunization (3 doses)	2005	0.380519	0.29572	0.469123
Mkushi	D_104	Central	P_1	Pentavalent immunization (3 doses)	2006	0.470219	0.390954	0.547307
Mkushi	D_104	Central	P_1	Pentavalent immunization (3 doses)	2007	0.53533	0.4644	0.605774
Mkushi	D_104	Central	P_1	Pentavalent immunization (3 doses)	2008	0.599193	0.522699	0.66998
Mkushi	D_104	Central	P_1	Pentavalent immunization (3 doses)	2009	0.680822	0.575172	0.765308
Mkushi	D_104	Central	P_1	Pentavalent immunization (3 doses)	2010	0.771907	0.634433	0.867512
Mkushi	D_104	Central	P_1	Percent of children not underweight	1990	0.831359	0.913911	0.714345
Mkushi	D_104	Central	P_1	Percent of children not underweight	1991	0.828849	0.90138	0.730453
Mkushi	D_104	Central	P_1	Percent of children not underweight	1992	0.825346	0.889286	0.744654
Mkushi	D_104	Central	P_1	Percent of children not underweight	1993	0.820908	0.875339	0.755729
Mkushi	D_104	Central	P_1	Percent of children not underweight	1994	0.815708	0.862976	0.762069
Mkushi	D_104	Central	P_1	Percent of children not underweight	1995	0.810068	0.851307	0.764775
Mkushi	D_104	Central	P_1	Percent of children not underweight	1996	0.804468	0.842515	0.763457
Mkushi	D_104	Central	P_1	Percent of children not underweight	1997	0.79955	0.835574	0.761191
Mkushi	D_104	Central	P_1	Percent of children not underweight	1998	0.796064	0.829777	0.755723
Mkushi	D_104	Central	P_1	Percent of children not underweight	1999	0.794742	0.828884	0.754171
Mkushi	D_104	Central	P_1	Percent of children not underweight	2000	0.796096	0.831674	0.755276
Mkushi	D_104	Central	P_1	Percent of children not underweight	2001	0.800242	0.835308	0.761738
Mkushi	D_104	Central	P_1	Percent of children not underweight	2002	0.806798	0.841159	0.768833
Mkushi	D_104	Central	P_1	Percent of children not underweight	2003	0.81503	0.85069	0.777254
Mkushi	D_104	Central	P_1	Percent of children not underweight	2004	0.824093	0.857899	0.78889
Mkushi	D_104	Central	P_1	Percent of children not underweight	2005	0.833202	0.86537	0.798382
Mkushi	D_104	Central	P_1	Percent of children not underweight	2006	0.841752	0.87194	0.807914
Mkushi	D_104	Central	P_1	Percent of children not underweight	2007	0.849377	0.87936	0.814913
Mkushi	D_104	Central	P_1	Percent of children not underweight	2008	0.855933	0.886166	0.821189
Mkushi	D_104	Central	P_1	Percent of children not underweight	2009	0.861424	0.894461	0.821135
Mkushi	D_104	Central	P_1	Percent of children not underweight	2010	0.865923	0.904457	0.815987
Mkushi	D_104	Central	P_1	Polio immunization (3 doses)	1990	0.689483	0.540906	0.812197
Mkushi	D_104	Central	P_1	Polio immunization (3 doses)	1991	0.721603	0.629123	0.806217
Mkushi	D_104	Central	P_1	Polio immunization (3 doses)	1992	0.742214	0.681752	0.80047
Mkushi	D_104	Central	P_1	Polio immunization (3 doses)	1993	0.751412	0.700334	0.79701
Mkushi	D_104	Central	P_1	Polio immunization (3 doses)	1994	0.751232	0.704999	0.794793
Mkushi	D_104	Central	P_1	Polio immunization (3 doses)	1995	0.74745	0.699366	0.790836
Mkushi	D_104	Central	P_1	Polio immunization (3 doses)	1996	0.749663	0.702675	0.793601
Mkushi	D_104	Central	P_1	Polio immunization (3 doses)	1997	0.764952	0.715902	0.809029
Mkushi	D_104	Central	P_1	Polio immunization (3 doses)	1998	0.790309	0.740821	0.832424
Mkushi	D_104	Central	P_1	Polio immunization (3 doses)	1999	0.814924	0.765627	0.85544
Mkushi	D_104	Central	P_1	Polio immunization (3 doses)	2000	0.82967	0.780719	0.870136
Mkushi	D_104	Central	P_1	Polio immunization (3 doses)	2001	0.832178	0.78242	0.874567
Mkushi	D_104	Central	P_1	Polio immunization (3 doses)	2002	0.82698	0.776293	0.872358
Mkushi	D_104	Central	P_1	Polio immunization (3 doses)	2003	0.819191	0.766245	0.867555
Mkushi	D_104	Central	P_1	Polio immunization (3 doses)	2004	0.817088	0.760751	0.86663
Mkushi	D_104	Central	P_1	Polio immunization (3 doses)	2005	0.823488	0.771665	0.869435
Mkushi	D_104	Central	P_1	Polio immunization (3 doses)	2006	0.835248	0.783045	0.877726
Mkushi	D_104	Central	P_1	Polio immunization (3 doses)	2007	0.846607	0.794561	0.888023
Mkushi	D_104	Central	P_1	Polio immunization (3 doses)	2008	0.853374	0.78628	0.904663
Mkushi	D_104	Central	P_1	Polio immunization (3 doses)	2009	0.853762	0.758032	0.922106
Mkushi	D_104	Central	P_1	Polio immunization (3 doses)	2010	0.846917	0.709534	0.941182
Mkushi	D_104	Central	P_1	Skilled birth attendance	1990	0.244065	0.141588	0.369925
Mkushi	D_104	Central	P_1	Skilled birth attendance	1991	0.236971	0.154438	0.332771
Mkushi	D_104	Central	P_1	Skilled birth attendance	1992	0.236177	0.16684	0.316456
Mkushi	D_104	Central	P_1	Skilled birth attendance	1993	0.240879	0.179698	0.313149
Mkushi	D_104	Central	P_1	Skilled birth attendance	1994	0.25008	0.191441	0.321574
Mkushi	D_104	Central	P_1	Skilled birth attendance	1995	0.262408	0.197018	0.338246
Mkushi	D_104	Central	P_1	Skilled birth attendance	1996	0.275963	0.199889	0.363407
Mkushi	D_104	Central	P_1	Skilled birth attendance	1997	0.288312	0.198649	0.390248
Mkushi	D_104	Central	P_1	Skilled birth attendance	1998	0.296756	0.193406	0.414969
Mkushi	D_104	Central	P_1	Skilled birth attendance	1999	0.298757	0.177987	0.437894
Mkushi	D_104	Central	P_1	Skilled birth attendance	2000	0.292388	0.161904	0.438905
Mkushi	D_104	Central	P_1	Skilled birth attendance	2001	0.276365	0.146276	0.434018
Mkushi	D_104	Central	P_1	Skilled birth attendance	2002	0.247645	0.124398	0.408301
Mkushi	D_104	Central	P_1	Skilled birth attendance	2003	0.215472	0.102007	0.376057
Mkushi	D_104	Central	P_1	Skilled birth attendance	2004	0.179464	0.078682	0.333928
Mkushi	D_104	Central	P_1	Skilled birth attendance	2005	0.143511	0.0622503	0.283457
Mkushi	D_104	Central	P_1	Skilled birth attendance	2006	0.111189	0.0421573	0.23264
Mkushi	D_104	Central	P_1	Skilled birth attendance	2007	0.0847569	0.0257023	0.200923
Mkushi	D_104	Central	P_1	Skilled birth attendance	2008	0.0648548	0.0144285	0.176651
Mkushi	D_104	Central	P_1	Skilled birth attendance	2009	0.0509282	0.0074656	0.167069
Mkushi	D_104	Central	P_1	Skilled birth attendance	2010	0.0419093	0.0040349	0.163659
Mumbwa	D_105	Central	P_1	Antenatal care (1 visit)	1990	0.94011	0.865265	0.97979
Mumbwa	D_105	Central	P_1	Antenatal care (1 visit)	1991	0.923355	0.85699	0.965117
Mumbwa	D_105	Central	P_1	Antenatal care (1 visit)	1992	0.904378	0.843312	0.946833
Mumbwa	D_105	Central	P_1	Antenatal care (1 visit)	1993	0.88457	0.825091	0.930066
Mumbwa	D_105	Central	P_1	Antenatal care (1 visit)	1994	0.865186	0.800839	0.917707
Mumbwa	D_105	Central	P_1	Antenatal care (1 visit)	1995	0.84717	0.757398	0.912552
Mumbwa	D_105	Central	P_1	Antenatal care (1 visit)	1996	0.831254	0.717751	0.911809
Mumbwa	D_105	Central	P_1	Antenatal care (1 visit)	1997	0.817983	0.677152	0.913956
Mumbwa	D_105	Central	P_1	Antenatal care (1 visit)	1998	0.807666	0.645114	0.917719
Mumbwa	D_105	Central	P_1	Antenatal care (1 visit)	1999	0.800256	0.620146	0.923574
Mumbwa	D_105	Central	P_1	Antenatal care (1 visit)	2000	0.79545	0.595364	0.926495
Mumbwa	D_105	Central	P_1	Antenatal care (1 visit)	2001	0.792279	0.585247	0.928061
Mumbwa	D_105	Central	P_1	Antenatal care (1 visit)	2002	0.784631	0.568609	0.924321
Mumbwa	D_105	Central	P_1	Antenatal care (1 visit)	2003	0.783802	0.570142	0.920354
Mumbwa	D_105	Central	P_1	Antenatal care (1 visit)	2004	0.784559	0.588865	0.915465
Mumbwa	D_105	Central	P_1	Antenatal care (1 visit)	2005	0.787607	0.599663	0.908376
Mumbwa	D_105	Central	P_1	Antenatal care (1 visit)	2006	0.794183	0.641893	0.90204
Mumbwa	D_105	Central	P_1	Antenatal care (1 visit)	2007	0.805773	0.675176	0.893592
Mumbwa	D_105	Central	P_1	Antenatal care (1 visit)	2008	0.823391	0.720843	0.895523
Mumbwa	D_105	Central	P_1	Antenatal care (1 visit)	2009	0.846525	0.75805	0.909248
Mumbwa	D_105	Central	P_1	Antenatal care (1 visit)	2010	0.872476	0.788379	0.932935
Mumbwa	D_105	Central	P_1	Antenatal care (4 visits)	1990	0.598695	0.417854	0.759616
Mumbwa	D_105	Central	P_1	Antenatal care (4 visits)	1991	0.578515	0.439511	0.711528
Mumbwa	D_105	Central	P_1	Antenatal care (4 visits)	1992	0.568185	0.454644	0.681719
Mumbwa	D_105	Central	P_1	Antenatal care (4 visits)	1993	0.568311	0.464389	0.670966
Mumbwa	D_105	Central	P_1	Antenatal care (4 visits)	1994	0.57747	0.46453	0.677208
Mumbwa	D_105	Central	P_1	Antenatal care (4 visits)	1995	0.59312	0.465294	0.699943
Mumbwa	D_105	Central	P_1	Antenatal care (4 visits)	1996	0.612585	0.469272	0.73542
Mumbwa	D_105	Central	P_1	Antenatal care (4 visits)	1997	0.633474	0.470552	0.77834
Mumbwa	D_105	Central	P_1	Antenatal care (4 visits)	1998	0.653697	0.471441	0.810849
Mumbwa	D_105	Central	P_1	Antenatal care (4 visits)	1999	0.671491	0.474994	0.838336
Mumbwa	D_105	Central	P_1	Antenatal care (4 visits)	2000	0.685465	0.473757	0.859303
Mumbwa	D_105	Central	P_1	Antenatal care (4 visits)	2001	0.693776	0.472417	0.871676
Mumbwa	D_105	Central	P_1	Antenatal care (4 visits)	2002	0.688186	0.463074	0.8681
Mumbwa	D_105	Central	P_1	Antenatal care (4 visits)	2003	0.684321	0.45764	0.860284
Mumbwa	D_105	Central	P_1	Antenatal care (4 visits)	2004	0.675035	0.460154	0.848403
Mumbwa	D_105	Central	P_1	Antenatal care (4 visits)	2005	0.660919	0.445356	0.829202
Mumbwa	D_105	Central	P_1	Antenatal care (4 visits)	2006	0.642845	0.433418	0.805607
Mumbwa	D_105	Central	P_1	Antenatal care (4 visits)	2007	0.621925	0.408536	0.798431
Mumbwa	D_105	Central	P_1	Antenatal care (4 visits)	2008	0.599676	0.337321	0.814878
Mumbwa	D_105	Central	P_1	Antenatal care (4 visits)	2009	0.577842	0.259168	0.846303
Mumbwa	D_105	Central	P_1	Antenatal care (4 visits)	2010	0.557755	0.190088	0.877643
Mumbwa	D_105	Central	P_1	BCG immunization (1 dose)	1990	0.972845	0.942241	0.988949
Mumbwa	D_105	Central	P_1	BCG immunization (1 dose)	1991	0.965945	0.942541	0.981516
Mumbwa	D_105	Central	P_1	BCG immunization (1 dose)	1992	0.958519	0.937803	0.973965
Mumbwa	D_105	Central	P_1	BCG immunization (1 dose)	1993	0.951335	0.93172	0.966695
Mumbwa	D_105	Central	P_1	BCG immunization (1 dose)	1994	0.94456	0.925288	0.959682
Mumbwa	D_105	Central	P_1	BCG immunization (1 dose)	1995	0.938173	0.91828	0.954898
Mumbwa	D_105	Central	P_1	BCG immunization (1 dose)	1996	0.932507	0.911943	0.949247
Mumbwa	D_105	Central	P_1	BCG immunization (1 dose)	1997	0.928459	0.907643	0.945686
Mumbwa	D_105	Central	P_1	BCG immunization (1 dose)	1998	0.927283	0.906489	0.944247
Mumbwa	D_105	Central	P_1	BCG immunization (1 dose)	1999	0.929962	0.909841	0.946886
Mumbwa	D_105	Central	P_1	BCG immunization (1 dose)	2000	0.936253	0.916068	0.952929
Mumbwa	D_105	Central	P_1	BCG immunization (1 dose)	2001	0.94445	0.924914	0.96025
Mumbwa	D_105	Central	P_1	BCG immunization (1 dose)	2002	0.952366	0.934517	0.967184
Mumbwa	D_105	Central	P_1	BCG immunization (1 dose)	2003	0.958946	0.942441	0.971919
Mumbwa	D_105	Central	P_1	BCG immunization (1 dose)	2004	0.96363	0.948784	0.975848
Mumbwa	D_105	Central	P_1	BCG immunization (1 dose)	2005	0.966716	0.952449	0.978848
Mumbwa	D_105	Central	P_1	BCG immunization (1 dose)	2006	0.96901	0.953625	0.980741
Mumbwa	D_105	Central	P_1	BCG immunization (1 dose)	2007	0.971534	0.955064	0.983005
Mumbwa	D_105	Central	P_1	BCG immunization (1 dose)	2008	0.974799	0.956793	0.985864
Mumbwa	D_105	Central	P_1	BCG immunization (1 dose)	2009	0.978279	0.957645	0.989819
Mumbwa	D_105	Central	P_1	BCG immunization (1 dose)	2010	0.980965	0.954175	0.993373
Mumbwa	D_105	Central	P_1	DPT immunization (3 doses)	1990	0.824467	0.711883	0.905814
Mumbwa	D_105	Central	P_1	DPT immunization (3 doses)	1991	0.859636	0.794213	0.912346
Mumbwa	D_105	Central	P_1	DPT immunization (3 doses)	1992	0.881114	0.840936	0.915411
Mumbwa	D_105	Central	P_1	DPT immunization (3 doses)	1993	0.890444	0.859258	0.917469
Mumbwa	D_105	Central	P_1	DPT immunization (3 doses)	1994	0.888877	0.860892	0.914243
Mumbwa	D_105	Central	P_1	DPT immunization (3 doses)	1995	0.876918	0.847489	0.905092
Mumbwa	D_105	Central	P_1	DPT immunization (3 doses)	1996	0.855234	0.820432	0.887779
Mumbwa	D_105	Central	P_1	DPT immunization (3 doses)	1997	0.826276	0.785748	0.865225
Mumbwa	D_105	Central	P_1	DPT immunization (3 doses)	1998	0.794908	0.748614	0.837558
Mumbwa	D_105	Central	P_1	DPT immunization (3 doses)	1999	0.767151	0.718993	0.812012
Mumbwa	D_105	Central	P_1	DPT immunization (3 doses)	2000	0.748943	0.695653	0.797022
Mumbwa	D_105	Central	P_1	DPT immunization (3 doses)	2001	0.746254	0.690462	0.795445
Mumbwa	D_105	Central	P_1	DPT immunization (3 doses)	2002	0.763602	0.71038	0.811155
Mumbwa	D_105	Central	P_1	DPT immunization (3 doses)	2003	0.796238	0.744791	0.840716
Mumbwa	D_105	Central	P_1	DPT immunization (3 doses)	2004	0.835489	0.787747	0.876686
Mumbwa	D_105	Central	P_1	DPT immunization (3 doses)	2005	0.871081	0.828211	0.906357
Mumbwa	D_105	Central	P_1	DPT immunization (3 doses)	2006	0.898248	0.859892	0.928603
Mumbwa	D_105	Central	P_1	DPT immunization (3 doses)	2007	0.917216	0.879699	0.946724
Mumbwa	D_105	Central	P_1	DPT immunization (3 doses)	2008	0.929946	0.887474	0.960188
Mumbwa	D_105	Central	P_1	DPT immunization (3 doses)	2009	0.938264	0.883837	0.972086
Mumbwa	D_105	Central	P_1	DPT immunization (3 doses)	2010	0.943353	0.871223	0.981487
Mumbwa	D_105	Central	P_1	Exclusive breastfeeding	1990	0.0071612	0.0022421	0.0161934
Mumbwa	D_105	Central	P_1	Exclusive breastfeeding	1991	0.0082459	0.0033102	0.0157511
Mumbwa	D_105	Central	P_1	Exclusive breastfeeding	1992	0.0104576	0.005277	0.0184569
Mumbwa	D_105	Central	P_1	Exclusive breastfeeding	1993	0.0145997	0.0081726	0.0238422
Mumbwa	D_105	Central	P_1	Exclusive breastfeeding	1994	0.0221271	0.0132181	0.0351869
Mumbwa	D_105	Central	P_1	Exclusive breastfeeding	1995	0.0353256	0.0221535	0.0531349
Mumbwa	D_105	Central	P_1	Exclusive breastfeeding	1996	0.0574336	0.0380195	0.0835281
Mumbwa	D_105	Central	P_1	Exclusive breastfeeding	1997	0.0929814	0.0643625	0.12831
Mumbwa	D_105	Central	P_1	Exclusive breastfeeding	1998	0.148225	0.108407	0.195145
Mumbwa	D_105	Central	P_1	Exclusive breastfeeding	1999	0.22944	0.179706	0.286249
Mumbwa	D_105	Central	P_1	Exclusive breastfeeding	2000	0.335214	0.274248	0.400222
Mumbwa	D_105	Central	P_1	Exclusive breastfeeding	2001	0.44769	0.384859	0.511588
Mumbwa	D_105	Central	P_1	Exclusive breastfeeding	2002	0.541058	0.475523	0.606496
Mumbwa	D_105	Central	P_1	Exclusive breastfeeding	2003	0.598669	0.531424	0.665427
Mumbwa	D_105	Central	P_1	Exclusive breastfeeding	2004	0.623374	0.551983	0.692007
Mumbwa	D_105	Central	P_1	Exclusive breastfeeding	2005	0.630428	0.557946	0.700067
Mumbwa	D_105	Central	P_1	Exclusive breastfeeding	2006	0.642761	0.56653	0.712498
Mumbwa	D_105	Central	P_1	Exclusive breastfeeding	2007	0.682816	0.609818	0.749968
Mumbwa	D_105	Central	P_1	Exclusive breastfeeding	2008	0.75613	0.677672	0.823861
Mumbwa	D_105	Central	P_1	Exclusive breastfeeding	2009	0.840466	0.759354	0.901389
Mumbwa	D_105	Central	P_1	Exclusive breastfeeding	2010	0.906342	0.823587	0.954481
Mumbwa	D_105	Central	P_1	Indoor residual spraying	1990	0.0279803	0.0020852	0.114486
Mumbwa	D_105	Central	P_1	Indoor residual spraying	1991	0.0191705	0.0028361	0.0613848
Mumbwa	D_105	Central	P_1	Indoor residual spraying	1992	0.0139774	0.0032279	0.0387963
Mumbwa	D_105	Central	P_1	Indoor residual spraying	1993	0.010847	0.003237	0.0256976
Mumbwa	D_105	Central	P_1	Indoor residual spraying	1994	0.0089159	0.0032017	0.019976
Mumbwa	D_105	Central	P_1	Indoor residual spraying	1995	0.0077446	0.0030981	0.0170939
Mumbwa	D_105	Central	P_1	Indoor residual spraying	1996	0.0071291	0.0028279	0.0149824
Mumbwa	D_105	Central	P_1	Indoor residual spraying	1997	0.0070073	0.0027239	0.0145871
Mumbwa	D_105	Central	P_1	Indoor residual spraying	1998	0.0074346	0.0029089	0.0152667
Mumbwa	D_105	Central	P_1	Indoor residual spraying	1999	0.0086246	0.0035044	0.0178162
Mumbwa	D_105	Central	P_1	Indoor residual spraying	2000	0.0110894	0.0046235	0.0228706
Mumbwa	D_105	Central	P_1	Indoor residual spraying	2001	0.016003	0.006988	0.032676
Mumbwa	D_105	Central	P_1	Indoor residual spraying	2002	0.0260325	0.0119687	0.0497171
Mumbwa	D_105	Central	P_1	Indoor residual spraying	2003	0.0468407	0.0227406	0.086817
Mumbwa	D_105	Central	P_1	Indoor residual spraying	2004	0.0882179	0.047056	0.150242
Mumbwa	D_105	Central	P_1	Indoor residual spraying	2005	0.158667	0.0950644	0.243561
Mumbwa	D_105	Central	P_1	Indoor residual spraying	2006	0.249496	0.169599	0.345423
Mumbwa	D_105	Central	P_1	Indoor residual spraying	2007	0.331389	0.251629	0.419909
Mumbwa	D_105	Central	P_1	Indoor residual spraying	2008	0.38044	0.308884	0.455345
Mumbwa	D_105	Central	P_1	Indoor residual spraying	2009	0.395589	0.335641	0.45907
Mumbwa	D_105	Central	P_1	Indoor residual spraying	2010	0.39186	0.339197	0.44787
Mumbwa	D_105	Central	P_1	Insecticide treated net ownership	1990	0.0064656	0.0008457	0.0225732
Mumbwa	D_105	Central	P_1	Insecticide treated net ownership	1991	0.0076797	0.0015364	0.021921
Mumbwa	D_105	Central	P_1	Insecticide treated net ownership	1992	0.0095426	0.0025492	0.0237943
Mumbwa	D_105	Central	P_1	Insecticide treated net ownership	1993	0.0122605	0.0039427	0.0289445
Mumbwa	D_105	Central	P_1	Insecticide treated net ownership	1994	0.0160817	0.0054555	0.0364296
Mumbwa	D_105	Central	P_1	Insecticide treated net ownership	1995	0.0212645	0.0074827	0.0472958
Mumbwa	D_105	Central	P_1	Insecticide treated net ownership	1996	0.0280209	0.009689	0.0604225
Mumbwa	D_105	Central	P_1	Insecticide treated net ownership	1997	0.0364589	0.0119607	0.0782183
Mumbwa	D_105	Central	P_1	Insecticide treated net ownership	1998	0.0465875	0.0152517	0.100267
Mumbwa	D_105	Central	P_1	Insecticide treated net ownership	1999	0.0584949	0.0198932	0.124382
Mumbwa	D_105	Central	P_1	Insecticide treated net ownership	2000	0.0728097	0.0267009	0.152108
Mumbwa	D_105	Central	P_1	Insecticide treated net ownership	2001	0.0915316	0.0368649	0.181235
Mumbwa	D_105	Central	P_1	Insecticide treated net ownership	2002	0.119108	0.0540991	0.219696
Mumbwa	D_105	Central	P_1	Insecticide treated net ownership	2003	0.16343	0.0872476	0.27264
Mumbwa	D_105	Central	P_1	Insecticide treated net ownership	2004	0.232407	0.141881	0.345047
Mumbwa	D_105	Central	P_1	Insecticide treated net ownership	2005	0.323182	0.228843	0.426809
Mumbwa	D_105	Central	P_1	Insecticide treated net ownership	2006	0.413251	0.327406	0.500699
Mumbwa	D_105	Central	P_1	Insecticide treated net ownership	2007	0.476574	0.405439	0.545686
Mumbwa	D_105	Central	P_1	Insecticide treated net ownership	2008	0.50378	0.441134	0.562654
Mumbwa	D_105	Central	P_1	Insecticide treated net ownership	2009	0.499475	0.439726	0.557915
Mumbwa	D_105	Central	P_1	Insecticide treated net ownership	2010	0.472898	0.410389	0.532787
Mumbwa	D_105	Central	P_1	Insecticide treated net ownership or indoor residual spraying	1990	0.0060511	0.0007602	0.0199667
Mumbwa	D_105	Central	P_1	Insecticide treated net ownership or indoor residual spraying	1991	0.0071938	0.001413	0.020186
Mumbwa	D_105	Central	P_1	Insecticide treated net ownership or indoor residual spraying	1992	0.0089685	0.0023369	0.0223966
Mumbwa	D_105	Central	P_1	Insecticide treated net ownership or indoor residual spraying	1993	0.0115756	0.0034216	0.0264292
Mumbwa	D_105	Central	P_1	Insecticide treated net ownership or indoor residual spraying	1994	0.0152636	0.0047477	0.0346345
Mumbwa	D_105	Central	P_1	Insecticide treated net ownership or indoor residual spraying	1995	0.0203145	0.0063472	0.0459787
Mumbwa	D_105	Central	P_1	Insecticide treated net ownership or indoor residual spraying	1996	0.0270287	0.0085076	0.0617873
Mumbwa	D_105	Central	P_1	Insecticide treated net ownership or indoor residual spraying	1997	0.0357547	0.0113737	0.0847588
Mumbwa	D_105	Central	P_1	Insecticide treated net ownership or indoor residual spraying	1998	0.0470272	0.0149581	0.111827
Mumbwa	D_105	Central	P_1	Insecticide treated net ownership or indoor residual spraying	1999	0.0618859	0.0195807	0.140105
Mumbwa	D_105	Central	P_1	Insecticide treated net ownership or indoor residual spraying	2000	0.0824015	0.0287139	0.179209
Mumbwa	D_105	Central	P_1	Insecticide treated net ownership or indoor residual spraying	2001	0.112299	0.0444773	0.228677
Mumbwa	D_105	Central	P_1	Insecticide treated net ownership or indoor residual spraying	2002	0.156791	0.0709622	0.29014
Mumbwa	D_105	Central	P_1	Insecticide treated net ownership or indoor residual spraying	2003	0.220247	0.116841	0.36017
Mumbwa	D_105	Central	P_1	Insecticide treated net ownership or indoor residual spraying	2004	0.299997	0.185049	0.431298
Mumbwa	D_105	Central	P_1	Insecticide treated net ownership or indoor residual spraying	2005	0.383673	0.273906	0.499488
Mumbwa	D_105	Central	P_1	Insecticide treated net ownership or indoor residual spraying	2006	0.457205	0.36505	0.548134
Mumbwa	D_105	Central	P_1	Insecticide treated net ownership or indoor residual spraying	2007	0.51435	0.441515	0.589182
Mumbwa	D_105	Central	P_1	Insecticide treated net ownership or indoor residual spraying	2008	0.556098	0.493156	0.623865
Mumbwa	D_105	Central	P_1	Insecticide treated net ownership or indoor residual spraying	2009	0.585413	0.520968	0.649148
Mumbwa	D_105	Central	P_1	Insecticide treated net ownership or indoor residual spraying	2010	0.604854	0.538802	0.671606
Mumbwa	D_105	Central	P_1	Insecticide treated net use	1990	0.0134094	0.0013308	0.0522567
Mumbwa	D_105	Central	P_1	Insecticide treated net use	1991	0.0111966	0.0018502	0.0356516
Mumbwa	D_105	Central	P_1	Insecticide treated net use	1992	0.0099546	0.0024776	0.0271377
Mumbwa	D_105	Central	P_1	Insecticide treated net use	1993	0.0093344	0.0029109	0.022277
Mumbwa	D_105	Central	P_1	Insecticide treated net use	1994	0.009141	0.0032024	0.0204375
Mumbwa	D_105	Central	P_1	Insecticide treated net use	1995	0.0092736	0.0033636	0.0198848
Mumbwa	D_105	Central	P_1	Insecticide treated net use	1996	0.0096917	0.0034364	0.0212529
Mumbwa	D_105	Central	P_1	Insecticide treated net use	1997	0.010398	0.0036858	0.0228094
Mumbwa	D_105	Central	P_1	Insecticide treated net use	1998	0.0114372	0.0038896	0.0255155
Mumbwa	D_105	Central	P_1	Insecticide treated net use	1999	0.0129223	0.0043145	0.0291843
Mumbwa	D_105	Central	P_1	Insecticide treated net use	2000	0.0151195	0.0051289	0.0324866
Mumbwa	D_105	Central	P_1	Insecticide treated net use	2001	0.0186597	0.0067298	0.0389563
Mumbwa	D_105	Central	P_1	Insecticide treated net use	2002	0.024943	0.0098861	0.0489768
Mumbwa	D_105	Central	P_1	Insecticide treated net use	2003	0.0367635	0.0163486	0.0674647
Mumbwa	D_105	Central	P_1	Insecticide treated net use	2004	0.0580955	0.0301793	0.0979342
Mumbwa	D_105	Central	P_1	Insecticide treated net use	2005	0.0917427	0.0543208	0.141761
Mumbwa	D_105	Central	P_1	Insecticide treated net use	2006	0.136082	0.0924705	0.189594
Mumbwa	D_105	Central	P_1	Insecticide treated net use	2007	0.187148	0.137586	0.245479
Mumbwa	D_105	Central	P_1	Insecticide treated net use	2008	0.242338	0.188777	0.303512
Mumbwa	D_105	Central	P_1	Insecticide treated net use	2009	0.297652	0.239476	0.36575
Mumbwa	D_105	Central	P_1	Insecticide treated net use	2010	0.345129	0.278278	0.422693
Mumbwa	D_105	Central	P_1	Insecticide treated net use or indoor residual spraying	1990	0.011642	0.0013218	0.0454454
Mumbwa	D_105	Central	P_1	Insecticide treated net use or indoor residual spraying	1991	0.0101248	0.0018407	0.0324386
Mumbwa	D_105	Central	P_1	Insecticide treated net use or indoor residual spraying	1992	0.0092724	0.0024009	0.0258044
Mumbwa	D_105	Central	P_1	Insecticide treated net use or indoor residual spraying	1993	0.0088691	0.0027172	0.0220275
Mumbwa	D_105	Central	P_1	Insecticide treated net use or indoor residual spraying	1994	0.0088046	0.0030647	0.0195972
Mumbwa	D_105	Central	P_1	Insecticide treated net use or indoor residual spraying	1995	0.0090424	0.0031643	0.0199928
Mumbwa	D_105	Central	P_1	Insecticide treated net use or indoor residual spraying	1996	0.0096053	0.0033099	0.0215917
Mumbwa	D_105	Central	P_1	Insecticide treated net use or indoor residual spraying	1997	0.0105781	0.003812	0.0245353
Mumbwa	D_105	Central	P_1	Insecticide treated net use or indoor residual spraying	1998	0.0121274	0.0043135	0.0280613
Mumbwa	D_105	Central	P_1	Insecticide treated net use or indoor residual spraying	1999	0.0145497	0.0054149	0.0327423
Mumbwa	D_105	Central	P_1	Insecticide treated net use or indoor residual spraying	2000	0.0183657	0.0071885	0.0393563
Mumbwa	D_105	Central	P_1	Insecticide treated net use or indoor residual spraying	2001	0.0244951	0.0103433	0.0501163
Mumbwa	D_105	Central	P_1	Insecticide treated net use or indoor residual spraying	2002	0.034517	0.0158898	0.0669379
Mumbwa	D_105	Central	P_1	Insecticide treated net use or indoor residual spraying	2003	0.050891	0.0263233	0.0900624
Mumbwa	D_105	Central	P_1	Insecticide treated net use or indoor residual spraying	2004	0.0769136	0.0440232	0.124593
Mumbwa	D_105	Central	P_1	Insecticide treated net use or indoor residual spraying	2005	0.115869	0.0758785	0.172035
Mumbwa	D_105	Central	P_1	Insecticide treated net use or indoor residual spraying	2006	0.169671	0.123287	0.227983
Mumbwa	D_105	Central	P_1	Insecticide treated net use or indoor residual spraying	2007	0.237904	0.185732	0.298408
Mumbwa	D_105	Central	P_1	Insecticide treated net use or indoor residual spraying	2008	0.317142	0.259503	0.381158
Mumbwa	D_105	Central	P_1	Insecticide treated net use or indoor residual spraying	2009	0.400056	0.335437	0.466106
Mumbwa	D_105	Central	P_1	Insecticide treated net use or indoor residual spraying	2010	0.477907	0.40374	0.554264
Mumbwa	D_105	Central	P_1	Intermittent preventive therapy for malaria during pregnancy (1 dose)	1990	0.0079719	0.0003881	0.0350384
Mumbwa	D_105	Central	P_1	Intermittent preventive therapy for malaria during pregnancy (1 dose)	1991	0.007579	0.0007345	0.0289255
Mumbwa	D_105	Central	P_1	Intermittent preventive therapy for malaria during pregnancy (1 dose)	1992	0.0079233	0.0012938	0.0249955
Mumbwa	D_105	Central	P_1	Intermittent preventive therapy for malaria during pregnancy (1 dose)	1993	0.0089567	0.0020054	0.0260894
Mumbwa	D_105	Central	P_1	Intermittent preventive therapy for malaria during pregnancy (1 dose)	1994	0.0107936	0.0029417	0.0281299
Mumbwa	D_105	Central	P_1	Intermittent preventive therapy for malaria during pregnancy (1 dose)	1995	0.0137298	0.0041888	0.0337645
Mumbwa	D_105	Central	P_1	Intermittent preventive therapy for malaria during pregnancy (1 dose)	1996	0.0183117	0.0052439	0.0454007
Mumbwa	D_105	Central	P_1	Intermittent preventive therapy for malaria during pregnancy (1 dose)	1997	0.0254411	0.0069286	0.0646009
Mumbwa	D_105	Central	P_1	Intermittent preventive therapy for malaria during pregnancy (1 dose)	1998	0.0364802	0.0098126	0.0942031
Mumbwa	D_105	Central	P_1	Intermittent preventive therapy for malaria during pregnancy (1 dose)	1999	0.0532701	0.0138901	0.134896
Mumbwa	D_105	Central	P_1	Intermittent preventive therapy for malaria during pregnancy (1 dose)	2000	0.0779704	0.0204211	0.192544
Mumbwa	D_105	Central	P_1	Intermittent preventive therapy for malaria during pregnancy (1 dose)	2001	0.112775	0.0309805	0.268611
Mumbwa	D_105	Central	P_1	Intermittent preventive therapy for malaria during pregnancy (1 dose)	2002	0.159688	0.0492656	0.348853
Mumbwa	D_105	Central	P_1	Intermittent preventive therapy for malaria during pregnancy (1 dose)	2003	0.222214	0.0813345	0.44737
Mumbwa	D_105	Central	P_1	Intermittent preventive therapy for malaria during pregnancy (1 dose)	2004	0.305279	0.131882	0.539212
Mumbwa	D_105	Central	P_1	Intermittent preventive therapy for malaria during pregnancy (1 dose)	2005	0.41398	0.217183	0.628013
Mumbwa	D_105	Central	P_1	Intermittent preventive therapy for malaria during pregnancy (1 dose)	2006	0.541986	0.3531	0.716448
Mumbwa	D_105	Central	P_1	Intermittent preventive therapy for malaria during pregnancy (1 dose)	2007	0.6622	0.508177	0.79501
Mumbwa	D_105	Central	P_1	Intermittent preventive therapy for malaria during pregnancy (1 dose)	2008	0.747737	0.627858	0.842868
Mumbwa	D_105	Central	P_1	Intermittent preventive therapy for malaria during pregnancy (1 dose)	2009	0.795358	0.692654	0.876086
Mumbwa	D_105	Central	P_1	Intermittent preventive therapy for malaria during pregnancy (1 dose)	2010	0.815774	0.701679	0.89976
Mumbwa	D_105	Central	P_1	Intermittent preventive therapy for malaria during pregnancy (2 doses)	1990	0.0097902	0.0005459	0.0509927
Mumbwa	D_105	Central	P_1	Intermittent preventive therapy for malaria during pregnancy (2 doses)	1991	0.0085034	0.000977	0.0321896
Mumbwa	D_105	Central	P_1	Intermittent preventive therapy for malaria during pregnancy (2 doses)	1992	0.0084054	0.0015994	0.0256864
Mumbwa	D_105	Central	P_1	Intermittent preventive therapy for malaria during pregnancy (2 doses)	1993	0.0092887	0.0023178	0.025326
Mumbwa	D_105	Central	P_1	Intermittent preventive therapy for malaria during pregnancy (2 doses)	1994	0.0112224	0.0034566	0.0290309
Mumbwa	D_105	Central	P_1	Intermittent preventive therapy for malaria during pregnancy (2 doses)	1995	0.0144889	0.0045193	0.0373707
Mumbwa	D_105	Central	P_1	Intermittent preventive therapy for malaria during pregnancy (2 doses)	1996	0.0195673	0.0057648	0.052435
Mumbwa	D_105	Central	P_1	Intermittent preventive therapy for malaria during pregnancy (2 doses)	1997	0.0271277	0.0074235	0.0727063
Mumbwa	D_105	Central	P_1	Intermittent preventive therapy for malaria during pregnancy (2 doses)	1998	0.0380314	0.0097935	0.100439
Mumbwa	D_105	Central	P_1	Intermittent preventive therapy for malaria during pregnancy (2 doses)	1999	0.0534289	0.0136564	0.142558
Mumbwa	D_105	Central	P_1	Intermittent preventive therapy for malaria during pregnancy (2 doses)	2000	0.0752624	0.0187245	0.192818
Mumbwa	D_105	Central	P_1	Intermittent preventive therapy for malaria during pregnancy (2 doses)	2001	0.107588	0.0278817	0.266726
Mumbwa	D_105	Central	P_1	Intermittent preventive therapy for malaria during pregnancy (2 doses)	2002	0.157795	0.0472649	0.354713
Mumbwa	D_105	Central	P_1	Intermittent preventive therapy for malaria during pregnancy (2 doses)	2003	0.237206	0.0854694	0.466871
Mumbwa	D_105	Central	P_1	Intermittent preventive therapy for malaria during pregnancy (2 doses)	2004	0.348818	0.16087	0.580677
Mumbwa	D_105	Central	P_1	Intermittent preventive therapy for malaria during pregnancy (2 doses)	2005	0.472354	0.262969	0.686775
Mumbwa	D_105	Central	P_1	Intermittent preventive therapy for malaria during pregnancy (2 doses)	2006	0.572201	0.375082	0.749496
Mumbwa	D_105	Central	P_1	Intermittent preventive therapy for malaria during pregnancy (2 doses)	2007	0.629604	0.463453	0.773542
Mumbwa	D_105	Central	P_1	Intermittent preventive therapy for malaria during pregnancy (2 doses)	2008	0.649127	0.510987	0.775212
Mumbwa	D_105	Central	P_1	Intermittent preventive therapy for malaria during pregnancy (2 doses)	2009	0.643732	0.513475	0.759343
Mumbwa	D_105	Central	P_1	Intermittent preventive therapy for malaria during pregnancy (2 doses)	2010	0.624902	0.485369	0.748659
Mumbwa	D_105	Central	P_1	Measles immunization (1 dose)	1990	0.787999	0.654406	0.88655
Mumbwa	D_105	Central	P_1	Measles immunization (1 dose)	1991	0.840943	0.768745	0.89956
Mumbwa	D_105	Central	P_1	Measles immunization (1 dose)	1992	0.879924	0.834221	0.917648
Mumbwa	D_105	Central	P_1	Measles immunization (1 dose)	1993	0.90468	0.87126	0.93199
Mumbwa	D_105	Central	P_1	Measles immunization (1 dose)	1994	0.918743	0.891763	0.941255
Mumbwa	D_105	Central	P_1	Measles immunization (1 dose)	1995	0.926584	0.903126	0.946894
Mumbwa	D_105	Central	P_1	Measles immunization (1 dose)	1996	0.932699	0.910947	0.951391
Mumbwa	D_105	Central	P_1	Measles immunization (1 dose)	1997	0.94057	0.920023	0.957409
Mumbwa	D_105	Central	P_1	Measles immunization (1 dose)	1998	0.950713	0.930981	0.96463
Mumbwa	D_105	Central	P_1	Measles immunization (1 dose)	1999	0.960803	0.943559	0.972394
Mumbwa	D_105	Central	P_1	Measles immunization (1 dose)	2000	0.968499	0.953929	0.978431
Mumbwa	D_105	Central	P_1	Measles immunization (1 dose)	2001	0.973195	0.960924	0.981762
Mumbwa	D_105	Central	P_1	Measles immunization (1 dose)	2002	0.97547	0.963742	0.983527
Mumbwa	D_105	Central	P_1	Measles immunization (1 dose)	2003	0.975715	0.963586	0.984102
Mumbwa	D_105	Central	P_1	Measles immunization (1 dose)	2004	0.974734	0.961224	0.983568
Mumbwa	D_105	Central	P_1	Measles immunization (1 dose)	2005	0.973218	0.957395	0.983386
Mumbwa	D_105	Central	P_1	Measles immunization (1 dose)	2006	0.9718	0.953997	0.983455
Mumbwa	D_105	Central	P_1	Measles immunization (1 dose)	2007	0.970714	0.951484	0.983965
Mumbwa	D_105	Central	P_1	Measles immunization (1 dose)	2008	0.969571	0.942729	0.985671
Mumbwa	D_105	Central	P_1	Measles immunization (1 dose)	2009	0.967549	0.92366	0.989321
Mumbwa	D_105	Central	P_1	Measles immunization (1 dose)	2010	0.963502	0.883163	0.993456
Mumbwa	D_105	Central	P_1	Pentavalent immunization (3 doses)	1990	0.0111917	0.0009627	0.0474812
Mumbwa	D_105	Central	P_1	Pentavalent immunization (3 doses)	1991	0.0094678	0.0012976	0.034053
Mumbwa	D_105	Central	P_1	Pentavalent immunization (3 doses)	1992	0.0086044	0.0018242	0.0267942
Mumbwa	D_105	Central	P_1	Pentavalent immunization (3 doses)	1993	0.0083584	0.0021863	0.0233116
Mumbwa	D_105	Central	P_1	Pentavalent immunization (3 doses)	1994	0.0086249	0.0026864	0.0221948
Mumbwa	D_105	Central	P_1	Pentavalent immunization (3 doses)	1995	0.0094048	0.0034399	0.0223366
Mumbwa	D_105	Central	P_1	Pentavalent immunization (3 doses)	1996	0.0108061	0.0041803	0.0234705
Mumbwa	D_105	Central	P_1	Pentavalent immunization (3 doses)	1997	0.0130911	0.0054866	0.0268124
Mumbwa	D_105	Central	P_1	Pentavalent immunization (3 doses)	1998	0.0168266	0.007618	0.033664
Mumbwa	D_105	Central	P_1	Pentavalent immunization (3 doses)	1999	0.0232955	0.0111318	0.0439488
Mumbwa	D_105	Central	P_1	Pentavalent immunization (3 doses)	2000	0.0356269	0.018143	0.0640288
Mumbwa	D_105	Central	P_1	Pentavalent immunization (3 doses)	2001	0.0617093	0.033617	0.102919
Mumbwa	D_105	Central	P_1	Pentavalent immunization (3 doses)	2002	0.118879	0.0716472	0.180828
Mumbwa	D_105	Central	P_1	Pentavalent immunization (3 doses)	2003	0.229615	0.154877	0.320052
Mumbwa	D_105	Central	P_1	Pentavalent immunization (3 doses)	2004	0.384279	0.288379	0.486955
Mumbwa	D_105	Central	P_1	Pentavalent immunization (3 doses)	2005	0.524825	0.433741	0.614945
Mumbwa	D_105	Central	P_1	Pentavalent immunization (3 doses)	2006	0.614783	0.537201	0.687871
Mumbwa	D_105	Central	P_1	Pentavalent immunization (3 doses)	2007	0.664998	0.595726	0.727515
Mumbwa	D_105	Central	P_1	Pentavalent immunization (3 doses)	2008	0.702008	0.627128	0.767209
Mumbwa	D_105	Central	P_1	Pentavalent immunization (3 doses)	2009	0.74582	0.641392	0.829215
Mumbwa	D_105	Central	P_1	Pentavalent immunization (3 doses)	2010	0.795924	0.660675	0.892259
Mumbwa	D_105	Central	P_1	Percent of children not underweight	1990	0.852798	0.927844	0.740655
Mumbwa	D_105	Central	P_1	Percent of children not underweight	1991	0.85261	0.917196	0.75841
Mumbwa	D_105	Central	P_1	Percent of children not underweight	1992	0.851933	0.906571	0.773486
Mumbwa	D_105	Central	P_1	Percent of children not underweight	1993	0.850883	0.899134	0.789816
Mumbwa	D_105	Central	P_1	Percent of children not underweight	1994	0.849633	0.889526	0.800039
Mumbwa	D_105	Central	P_1	Percent of children not underweight	1995	0.848426	0.882196	0.808157
Mumbwa	D_105	Central	P_1	Percent of children not underweight	1996	0.847557	0.877143	0.813619
Mumbwa	D_105	Central	P_1	Percent of children not underweight	1997	0.847364	0.875473	0.813946
Mumbwa	D_105	Central	P_1	Percent of children not underweight	1998	0.848187	0.875707	0.815604
Mumbwa	D_105	Central	P_1	Percent of children not underweight	1999	0.850278	0.878502	0.818959
Mumbwa	D_105	Central	P_1	Percent of children not underweight	2000	0.853701	0.880528	0.822242
Mumbwa	D_105	Central	P_1	Percent of children not underweight	2001	0.85826	0.884512	0.827222
Mumbwa	D_105	Central	P_1	Percent of children not underweight	2002	0.86348	0.889114	0.834357
Mumbwa	D_105	Central	P_1	Percent of children not underweight	2003	0.868755	0.893563	0.84003
Mumbwa	D_105	Central	P_1	Percent of children not underweight	2004	0.87351	0.897894	0.845138
Mumbwa	D_105	Central	P_1	Percent of children not underweight	2005	0.877294	0.901788	0.848724
Mumbwa	D_105	Central	P_1	Percent of children not underweight	2006	0.879814	0.904585	0.852412
Mumbwa	D_105	Central	P_1	Percent of children not underweight	2007	0.880944	0.90849	0.851007
Mumbwa	D_105	Central	P_1	Percent of children not underweight	2008	0.880699	0.90891	0.848383
Mumbwa	D_105	Central	P_1	Percent of children not underweight	2009	0.879192	0.911676	0.839581
Mumbwa	D_105	Central	P_1	Percent of children not underweight	2010	0.876586	0.916642	0.831865
Mumbwa	D_105	Central	P_1	Polio immunization (3 doses)	1990	0.68079	0.522239	0.824353
Mumbwa	D_105	Central	P_1	Polio immunization (3 doses)	1991	0.765068	0.671846	0.848393
Mumbwa	D_105	Central	P_1	Polio immunization (3 doses)	1992	0.814821	0.754503	0.867271
Mumbwa	D_105	Central	P_1	Polio immunization (3 doses)	1993	0.837815	0.791298	0.876567
Mumbwa	D_105	Central	P_1	Polio immunization (3 doses)	1994	0.841245	0.798724	0.87478
Mumbwa	D_105	Central	P_1	Polio immunization (3 doses)	1995	0.831533	0.792934	0.864784
Mumbwa	D_105	Central	P_1	Polio immunization (3 doses)	1996	0.817146	0.779498	0.85162
Mumbwa	D_105	Central	P_1	Polio immunization (3 doses)	1997	0.807337	0.76702	0.842825
Mumbwa	D_105	Central	P_1	Polio immunization (3 doses)	1998	0.80579	0.761269	0.84236
Mumbwa	D_105	Central	P_1	Polio immunization (3 doses)	1999	0.808287	0.760189	0.849328
Mumbwa	D_105	Central	P_1	Polio immunization (3 doses)	2000	0.808396	0.757964	0.850347
Mumbwa	D_105	Central	P_1	Polio immunization (3 doses)	2001	0.804192	0.748976	0.850784
Mumbwa	D_105	Central	P_1	Polio immunization (3 doses)	2002	0.801944	0.743114	0.852683
Mumbwa	D_105	Central	P_1	Polio immunization (3 doses)	2003	0.807978	0.749584	0.857739
Mumbwa	D_105	Central	P_1	Polio immunization (3 doses)	2004	0.830055	0.77605	0.873617
Mumbwa	D_105	Central	P_1	Polio immunization (3 doses)	2005	0.865517	0.81641	0.903356
Mumbwa	D_105	Central	P_1	Polio immunization (3 doses)	2006	0.903932	0.865492	0.935611
Mumbwa	D_105	Central	P_1	Polio immunization (3 doses)	2007	0.935769	0.904011	0.961833
Mumbwa	D_105	Central	P_1	Polio immunization (3 doses)	2008	0.957981	0.927827	0.978669
Mumbwa	D_105	Central	P_1	Polio immunization (3 doses)	2009	0.972054	0.941269	0.989159
Mumbwa	D_105	Central	P_1	Polio immunization (3 doses)	2010	0.980468	0.945491	0.995181
Mumbwa	D_105	Central	P_1	Skilled birth attendance	1990	0.332695	0.201589	0.468303
Mumbwa	D_105	Central	P_1	Skilled birth attendance	1991	0.35611	0.248066	0.468894
Mumbwa	D_105	Central	P_1	Skilled birth attendance	1992	0.377504	0.275447	0.482352
Mumbwa	D_105	Central	P_1	Skilled birth attendance	1993	0.394863	0.297254	0.498205
Mumbwa	D_105	Central	P_1	Skilled birth attendance	1994	0.407168	0.306416	0.509024
Mumbwa	D_105	Central	P_1	Skilled birth attendance	1995	0.414397	0.308187	0.519441
Mumbwa	D_105	Central	P_1	Skilled birth attendance	1996	0.417307	0.309907	0.533262
Mumbwa	D_105	Central	P_1	Skilled birth attendance	1997	0.417132	0.298308	0.544906
Mumbwa	D_105	Central	P_1	Skilled birth attendance	1998	0.415336	0.282356	0.56104
Mumbwa	D_105	Central	P_1	Skilled birth attendance	1999	0.413404	0.263031	0.570324
Mumbwa	D_105	Central	P_1	Skilled birth attendance	2000	0.412711	0.248445	0.579742
Mumbwa	D_105	Central	P_1	Skilled birth attendance	2001	0.41427	0.239396	0.588434
Mumbwa	D_105	Central	P_1	Skilled birth attendance	2002	0.417017	0.244058	0.595198
Mumbwa	D_105	Central	P_1	Skilled birth attendance	2003	0.425841	0.247961	0.608142
Mumbwa	D_105	Central	P_1	Skilled birth attendance	2004	0.439429	0.266463	0.61723
Mumbwa	D_105	Central	P_1	Skilled birth attendance	2005	0.458288	0.284491	0.635648
Mumbwa	D_105	Central	P_1	Skilled birth attendance	2006	0.482539	0.300976	0.665384
Mumbwa	D_105	Central	P_1	Skilled birth attendance	2007	0.511526	0.308789	0.714225
Mumbwa	D_105	Central	P_1	Skilled birth attendance	2008	0.543535	0.297621	0.773781
Mumbwa	D_105	Central	P_1	Skilled birth attendance	2009	0.575935	0.282542	0.84642
Mumbwa	D_105	Central	P_1	Skilled birth attendance	2010	0.60591	0.249981	0.899115
Serenje	D_106	Central	P_1	Antenatal care (1 visit)	1990	0.616445	0.455142	0.764488
Serenje	D_106	Central	P_1	Antenatal care (1 visit)	1991	0.696125	0.591814	0.791093
Serenje	D_106	Central	P_1	Antenatal care (1 visit)	1992	0.767368	0.689214	0.834178
Serenje	D_106	Central	P_1	Antenatal care (1 visit)	1993	0.824074	0.754418	0.882353
Serenje	D_106	Central	P_1	Antenatal care (1 visit)	1994	0.86524	0.797274	0.918836
Serenje	D_106	Central	P_1	Antenatal care (1 visit)	1995	0.893103	0.823014	0.943469
Serenje	D_106	Central	P_1	Antenatal care (1 visit)	1996	0.910884	0.841147	0.956892
Serenje	D_106	Central	P_1	Antenatal care (1 visit)	1997	0.921421	0.847653	0.965704
Serenje	D_106	Central	P_1	Antenatal care (1 visit)	1998	0.926807	0.847383	0.971333
Serenje	D_106	Central	P_1	Antenatal care (1 visit)	1999	0.928478	0.840514	0.974143
Serenje	D_106	Central	P_1	Antenatal care (1 visit)	2000	0.927492	0.838475	0.975442
Serenje	D_106	Central	P_1	Antenatal care (1 visit)	2001	0.924806	0.825525	0.975111
Serenje	D_106	Central	P_1	Antenatal care (1 visit)	2002	0.922032	0.818595	0.972737
Serenje	D_106	Central	P_1	Antenatal care (1 visit)	2003	0.918529	0.817673	0.971047
Serenje	D_106	Central	P_1	Antenatal care (1 visit)	2004	0.915911	0.826017	0.966719
Serenje	D_106	Central	P_1	Antenatal care (1 visit)	2005	0.915113	0.834357	0.962184
Serenje	D_106	Central	P_1	Antenatal care (1 visit)	2006	0.916975	0.846362	0.959704
Serenje	D_106	Central	P_1	Antenatal care (1 visit)	2007	0.92205	0.865133	0.960009
Serenje	D_106	Central	P_1	Antenatal care (1 visit)	2008	0.930289	0.883016	0.963637
Serenje	D_106	Central	P_1	Antenatal care (1 visit)	2009	0.940792	0.898379	0.97082
Serenje	D_106	Central	P_1	Antenatal care (1 visit)	2010	0.951907	0.906162	0.979729
Serenje	D_106	Central	P_1	Antenatal care (4 visits)	1990	0.379602	0.258395	0.516292
Serenje	D_106	Central	P_1	Antenatal care (4 visits)	1991	0.427931	0.323823	0.532187
Serenje	D_106	Central	P_1	Antenatal care (4 visits)	1992	0.479683	0.390675	0.572919
Serenje	D_106	Central	P_1	Antenatal care (4 visits)	1993	0.531159	0.442397	0.620598
Serenje	D_106	Central	P_1	Antenatal care (4 visits)	1994	0.57799	0.473764	0.672641
Serenje	D_106	Central	P_1	Antenatal care (4 visits)	1995	0.616515	0.493173	0.716101
Serenje	D_106	Central	P_1	Antenatal care (4 visits)	1996	0.644705	0.499554	0.758089
Serenje	D_106	Central	P_1	Antenatal care (4 visits)	1997	0.661934	0.496525	0.790882
Serenje	D_106	Central	P_1	Antenatal care (4 visits)	1998	0.668154	0.48519	0.810952
Serenje	D_106	Central	P_1	Antenatal care (4 visits)	1999	0.663257	0.456297	0.821913
Serenje	D_106	Central	P_1	Antenatal care (4 visits)	2000	0.646755	0.427156	0.818936
Serenje	D_106	Central	P_1	Antenatal care (4 visits)	2001	0.617842	0.395307	0.804236
Serenje	D_106	Central	P_1	Antenatal care (4 visits)	2002	0.577531	0.36266	0.774237
Serenje	D_106	Central	P_1	Antenatal care (4 visits)	2003	0.522345	0.315202	0.718131
Serenje	D_106	Central	P_1	Antenatal care (4 visits)	2004	0.456074	0.267788	0.65088
Serenje	D_106	Central	P_1	Antenatal care (4 visits)	2005	0.383632	0.224735	0.563308
Serenje	D_106	Central	P_1	Antenatal care (4 visits)	2006	0.312414	0.180788	0.480573
Serenje	D_106	Central	P_1	Antenatal care (4 visits)	2007	0.249948	0.124175	0.422968
Serenje	D_106	Central	P_1	Antenatal care (4 visits)	2008	0.200993	0.0780931	0.394323
Serenje	D_106	Central	P_1	Antenatal care (4 visits)	2009	0.166338	0.0438624	0.393519
Serenje	D_106	Central	P_1	Antenatal care (4 visits)	2010	0.144035	0.0226981	0.41242
Serenje	D_106	Central	P_1	BCG immunization (1 dose)	1990	0.693541	0.544874	0.814032
Serenje	D_106	Central	P_1	BCG immunization (1 dose)	1991	0.80071	0.720062	0.865156
Serenje	D_106	Central	P_1	BCG immunization (1 dose)	1992	0.871398	0.827766	0.908198
Serenje	D_106	Central	P_1	BCG immunization (1 dose)	1993	0.913301	0.883724	0.937543
Serenje	D_106	Central	P_1	BCG immunization (1 dose)	1994	0.936075	0.913999	0.954435
Serenje	D_106	Central	P_1	BCG immunization (1 dose)	1995	0.947022	0.928543	0.962283
Serenje	D_106	Central	P_1	BCG immunization (1 dose)	1996	0.950503	0.934158	0.964375
Serenje	D_106	Central	P_1	BCG immunization (1 dose)	1997	0.94886	0.93179	0.962137
Serenje	D_106	Central	P_1	BCG immunization (1 dose)	1998	0.943535	0.924069	0.95801
Serenje	D_106	Central	P_1	BCG immunization (1 dose)	1999	0.935953	0.913535	0.95252
Serenje	D_106	Central	P_1	BCG immunization (1 dose)	2000	0.92771	0.903328	0.946581
Serenje	D_106	Central	P_1	BCG immunization (1 dose)	2001	0.920068	0.893016	0.941982
Serenje	D_106	Central	P_1	BCG immunization (1 dose)	2002	0.913955	0.885578	0.937499
Serenje	D_106	Central	P_1	BCG immunization (1 dose)	2003	0.908419	0.877049	0.934565
Serenje	D_106	Central	P_1	BCG immunization (1 dose)	2004	0.903789	0.870022	0.931559
Serenje	D_106	Central	P_1	BCG immunization (1 dose)	2005	0.900645	0.862929	0.930694
Serenje	D_106	Central	P_1	BCG immunization (1 dose)	2006	0.900797	0.859489	0.932337
Serenje	D_106	Central	P_1	BCG immunization (1 dose)	2007	0.906695	0.8626	0.937767
Serenje	D_106	Central	P_1	BCG immunization (1 dose)	2008	0.918768	0.872663	0.950304
Serenje	D_106	Central	P_1	BCG immunization (1 dose)	2009	0.933657	0.884222	0.966353
Serenje	D_106	Central	P_1	BCG immunization (1 dose)	2010	0.946839	0.889775	0.979046
Serenje	D_106	Central	P_1	DPT immunization (3 doses)	1990	0.631986	0.455298	0.771671
Serenje	D_106	Central	P_1	DPT immunization (3 doses)	1991	0.702678	0.594638	0.796807
Serenje	D_106	Central	P_1	DPT immunization (3 doses)	1992	0.75036	0.678526	0.814993
Serenje	D_106	Central	P_1	DPT immunization (3 doses)	1993	0.775164	0.722867	0.826302
Serenje	D_106	Central	P_1	DPT immunization (3 doses)	1994	0.779813	0.73509	0.827742
Serenje	D_106	Central	P_1	DPT immunization (3 doses)	1995	0.767403	0.720248	0.813393
Serenje	D_106	Central	P_1	DPT immunization (3 doses)	1996	0.742174	0.687508	0.791032
Serenje	D_106	Central	P_1	DPT immunization (3 doses)	1997	0.710846	0.654762	0.761647
Serenje	D_106	Central	P_1	DPT immunization (3 doses)	1998	0.681415	0.622576	0.735397
Serenje	D_106	Central	P_1	DPT immunization (3 doses)	1999	0.660095	0.600392	0.716747
Serenje	D_106	Central	P_1	DPT immunization (3 doses)	2000	0.650363	0.591229	0.70724
Serenje	D_106	Central	P_1	DPT immunization (3 doses)	2001	0.654808	0.598875	0.710565
Serenje	D_106	Central	P_1	DPT immunization (3 doses)	2002	0.675778	0.61926	0.729135
Serenje	D_106	Central	P_1	DPT immunization (3 doses)	2003	0.705015	0.649711	0.759814
Serenje	D_106	Central	P_1	DPT immunization (3 doses)	2004	0.734303	0.675191	0.789964
Serenje	D_106	Central	P_1	DPT immunization (3 doses)	2005	0.752669	0.689476	0.809621
Serenje	D_106	Central	P_1	DPT immunization (3 doses)	2006	0.752904	0.685053	0.812901
Serenje	D_106	Central	P_1	DPT immunization (3 doses)	2007	0.730997	0.656889	0.79747
Serenje	D_106	Central	P_1	DPT immunization (3 doses)	2008	0.68389	0.590606	0.761318
Serenje	D_106	Central	P_1	DPT immunization (3 doses)	2009	0.610449	0.482499	0.723852
Serenje	D_106	Central	P_1	DPT immunization (3 doses)	2010	0.516116	0.3354	0.690568
Serenje	D_106	Central	P_1	Exclusive breastfeeding	1990	0.0137075	0.0044689	0.033919
Serenje	D_106	Central	P_1	Exclusive breastfeeding	1991	0.0141138	0.0061877	0.0283897
Serenje	D_106	Central	P_1	Exclusive breastfeeding	1992	0.0159992	0.0087115	0.0281146
Serenje	D_106	Central	P_1	Exclusive breastfeeding	1993	0.0201651	0.0121698	0.0311957
Serenje	D_106	Central	P_1	Exclusive breastfeeding	1994	0.0281404	0.0181354	0.0415257
Serenje	D_106	Central	P_1	Exclusive breastfeeding	1995	0.0424957	0.0280653	0.0614906
Serenje	D_106	Central	P_1	Exclusive breastfeeding	1996	0.0673294	0.0457253	0.0937696
Serenje	D_106	Central	P_1	Exclusive breastfeeding	1997	0.109121	0.077616	0.148258
Serenje	D_106	Central	P_1	Exclusive breastfeeding	1998	0.177222	0.132604	0.230591
Serenje	D_106	Central	P_1	Exclusive breastfeeding	1999	0.280035	0.219843	0.34672
Serenje	D_106	Central	P_1	Exclusive breastfeeding	2000	0.411812	0.343732	0.481684
Serenje	D_106	Central	P_1	Exclusive breastfeeding	2001	0.543172	0.477601	0.608771
Serenje	D_106	Central	P_1	Exclusive breastfeeding	2002	0.641985	0.574924	0.704609
Serenje	D_106	Central	P_1	Exclusive breastfeeding	2003	0.695653	0.62714	0.755945
Serenje	D_106	Central	P_1	Exclusive breastfeeding	2004	0.711661	0.641864	0.774752
Serenje	D_106	Central	P_1	Exclusive breastfeeding	2005	0.704751	0.631899	0.771418
Serenje	D_106	Central	P_1	Exclusive breastfeeding	2006	0.695223	0.615548	0.764969
Serenje	D_106	Central	P_1	Exclusive breastfeeding	2007	0.705422	0.624037	0.774649
Serenje	D_106	Central	P_1	Exclusive breastfeeding	2008	0.746247	0.661921	0.815274
Serenje	D_106	Central	P_1	Exclusive breastfeeding	2009	0.806061	0.717774	0.879678
Serenje	D_106	Central	P_1	Exclusive breastfeeding	2010	0.861493	0.7669	0.932404
Serenje	D_106	Central	P_1	Indoor residual spraying	1990	0.0164602	0.0011052	0.0749789
Serenje	D_106	Central	P_1	Indoor residual spraying	1991	0.0141116	0.0018864	0.053277
Serenje	D_106	Central	P_1	Indoor residual spraying	1992	0.0129507	0.0027969	0.0391326
Serenje	D_106	Central	P_1	Indoor residual spraying	1993	0.0124122	0.00372	0.0305335
Serenje	D_106	Central	P_1	Indoor residual spraying	1994	0.0121346	0.0041993	0.0270571
Serenje	D_106	Central	P_1	Indoor residual spraying	1995	0.0118771	0.0045603	0.0241449
Serenje	D_106	Central	P_1	Indoor residual spraying	1996	0.0114894	0.0044724	0.0240418
Serenje	D_106	Central	P_1	Indoor residual spraying	1997	0.0109132	0.0041097	0.023161
Serenje	D_106	Central	P_1	Indoor residual spraying	1998	0.010185	0.0037783	0.021967
Serenje	D_106	Central	P_1	Indoor residual spraying	1999	0.0094215	0.0035181	0.0205017
Serenje	D_106	Central	P_1	Indoor residual spraying	2000	0.0087907	0.0032517	0.0185182
Serenje	D_106	Central	P_1	Indoor residual spraying	2001	0.0084867	0.0032164	0.0171734
Serenje	D_106	Central	P_1	Indoor residual spraying	2002	0.008685	0.0033647	0.0174772
Serenje	D_106	Central	P_1	Indoor residual spraying	2003	0.0095923	0.0038865	0.019847
Serenje	D_106	Central	P_1	Indoor residual spraying	2004	0.0112374	0.004628	0.0242215
Serenje	D_106	Central	P_1	Indoor residual spraying	2005	0.0133173	0.0052162	0.0297639
Serenje	D_106	Central	P_1	Indoor residual spraying	2006	0.0150393	0.0055028	0.0336385
Serenje	D_106	Central	P_1	Indoor residual spraying	2007	0.0155966	0.0055797	0.0357402
Serenje	D_106	Central	P_1	Indoor residual spraying	2008	0.0150071	0.0051689	0.0349877
Serenje	D_106	Central	P_1	Indoor residual spraying	2009	0.0141914	0.0046806	0.0326125
Serenje	D_106	Central	P_1	Indoor residual spraying	2010	0.0143944	0.0047049	0.0331349
Serenje	D_106	Central	P_1	Insecticide treated net ownership	1990	0.0089666	0.0011692	0.0295859
Serenje	D_106	Central	P_1	Insecticide treated net ownership	1991	0.0094794	0.0017345	0.027439
Serenje	D_106	Central	P_1	Insecticide treated net ownership	1992	0.0104314	0.0025033	0.0272059
Serenje	D_106	Central	P_1	Insecticide treated net ownership	1993	0.0118475	0.0034081	0.0274384
Serenje	D_106	Central	P_1	Insecticide treated net ownership	1994	0.0137645	0.0044349	0.0300319
Serenje	D_106	Central	P_1	Insecticide treated net ownership	1995	0.0162268	0.0053658	0.0350508
Serenje	D_106	Central	P_1	Insecticide treated net ownership	1996	0.0192903	0.0070239	0.0408429
Serenje	D_106	Central	P_1	Insecticide treated net ownership	1997	0.023046	0.008833	0.0484759
Serenje	D_106	Central	P_1	Insecticide treated net ownership	1998	0.0276799	0.0110163	0.0568635
Serenje	D_106	Central	P_1	Insecticide treated net ownership	1999	0.0336102	0.0143586	0.0654992
Serenje	D_106	Central	P_1	Insecticide treated net ownership	2000	0.041787	0.0195603	0.0770933
Serenje	D_106	Central	P_1	Insecticide treated net ownership	2001	0.0543304	0.028054	0.0937783
Serenje	D_106	Central	P_1	Insecticide treated net ownership	2002	0.0758074	0.043771	0.121985
Serenje	D_106	Central	P_1	Insecticide treated net ownership	2003	0.115221	0.0741206	0.166914
Serenje	D_106	Central	P_1	Insecticide treated net ownership	2004	0.185901	0.135579	0.244581
Serenje	D_106	Central	P_1	Insecticide treated net ownership	2005	0.294332	0.240328	0.355105
Serenje	D_106	Central	P_1	Insecticide treated net ownership	2006	0.420141	0.368417	0.475371
Serenje	D_106	Central	P_1	Insecticide treated net ownership	2007	0.527099	0.472827	0.577978
Serenje	D_106	Central	P_1	Insecticide treated net ownership	2008	0.597574	0.543161	0.649973
Serenje	D_106	Central	P_1	Insecticide treated net ownership	2009	0.634993	0.572391	0.696641
Serenje	D_106	Central	P_1	Insecticide treated net ownership	2010	0.648854	0.577517	0.720778
Serenje	D_106	Central	P_1	Insecticide treated net ownership or indoor residual spraying	1990	0.009173	0.0012438	0.0357379
Serenje	D_106	Central	P_1	Insecticide treated net ownership or indoor residual spraying	1991	0.0093798	0.0018884	0.0301287
Serenje	D_106	Central	P_1	Insecticide treated net ownership or indoor residual spraying	1992	0.0100346	0.0026051	0.0276868
Serenje	D_106	Central	P_1	Insecticide treated net ownership or indoor residual spraying	1993	0.0111274	0.0033722	0.0269531
Serenje	D_106	Central	P_1	Insecticide treated net ownership or indoor residual spraying	1994	0.0126807	0.0042112	0.0292723
Serenje	D_106	Central	P_1	Insecticide treated net ownership or indoor residual spraying	1995	0.014758	0.005114	0.0329704
Serenje	D_106	Central	P_1	Insecticide treated net ownership or indoor residual spraying	1996	0.017486	0.0059438	0.0386019
Serenje	D_106	Central	P_1	Insecticide treated net ownership or indoor residual spraying	1997	0.0211087	0.0071255	0.0449832
Serenje	D_106	Central	P_1	Insecticide treated net ownership or indoor residual spraying	1998	0.0261019	0.0090428	0.0545215
Serenje	D_106	Central	P_1	Insecticide treated net ownership or indoor residual spraying	1999	0.0333995	0.012406	0.0691485
Serenje	D_106	Central	P_1	Insecticide treated net ownership or indoor residual spraying	2000	0.0448261	0.0187516	0.0878483
Serenje	D_106	Central	P_1	Insecticide treated net ownership or indoor residual spraying	2001	0.0638624	0.029632	0.117127
Serenje	D_106	Central	P_1	Insecticide treated net ownership or indoor residual spraying	2002	0.0964332	0.0509103	0.162488
Serenje	D_106	Central	P_1	Insecticide treated net ownership or indoor residual spraying	2003	0.150463	0.0930384	0.228239
Serenje	D_106	Central	P_1	Insecticide treated net ownership or indoor residual spraying	2004	0.230222	0.167609	0.30963
Serenje	D_106	Central	P_1	Insecticide treated net ownership or indoor residual spraying	2005	0.328051	0.268209	0.400621
Serenje	D_106	Central	P_1	Insecticide treated net ownership or indoor residual spraying	2006	0.426157	0.370327	0.486295
Serenje	D_106	Central	P_1	Insecticide treated net ownership or indoor residual spraying	2007	0.50992	0.45622	0.562172
Serenje	D_106	Central	P_1	Insecticide treated net ownership or indoor residual spraying	2008	0.574083	0.519131	0.629299
Serenje	D_106	Central	P_1	Insecticide treated net ownership or indoor residual spraying	2009	0.618853	0.559285	0.677639
Serenje	D_106	Central	P_1	Insecticide treated net ownership or indoor residual spraying	2010	0.64609	0.576727	0.712115
Serenje	D_106	Central	P_1	Insecticide treated net use	1990	0.0088445	0.0008666	0.036454
Serenje	D_106	Central	P_1	Insecticide treated net use	1991	0.0086562	0.0013747	0.0287525
Serenje	D_106	Central	P_1	Insecticide treated net use	1992	0.009122	0.002101	0.0250891
Serenje	D_106	Central	P_1	Insecticide treated net use	1993	0.0101842	0.0030043	0.0252797
Serenje	D_106	Central	P_1	Insecticide treated net use	1994	0.0118656	0.0038634	0.0270132
Serenje	D_106	Central	P_1	Insecticide treated net use	1995	0.0142465	0.0050469	0.0316145
Serenje	D_106	Central	P_1	Insecticide treated net use	1996	0.017451	0.0061897	0.0384635
Serenje	D_106	Central	P_1	Insecticide treated net use	1997	0.0216413	0.0076388	0.0449308
Serenje	D_106	Central	P_1	Insecticide treated net use	1998	0.0270264	0.0100715	0.056064
Serenje	D_106	Central	P_1	Insecticide treated net use	1999	0.0339316	0.0131219	0.0675683
Serenje	D_106	Central	P_1	Insecticide treated net use	2000	0.0430403	0.0177614	0.0830486
Serenje	D_106	Central	P_1	Insecticide treated net use	2001	0.0560117	0.0244566	0.101595
Serenje	D_106	Central	P_1	Insecticide treated net use	2002	0.0764786	0.0372504	0.128138
Serenje	D_106	Central	P_1	Insecticide treated net use	2003	0.111139	0.0617821	0.1733
Serenje	D_106	Central	P_1	Insecticide treated net use	2004	0.166257	0.105311	0.235334
Serenje	D_106	Central	P_1	Insecticide treated net use	2005	0.239307	0.173406	0.314148
Serenje	D_106	Central	P_1	Insecticide treated net use	2006	0.315982	0.253474	0.379893
Serenje	D_106	Central	P_1	Insecticide treated net use	2007	0.383798	0.322199	0.450892
Serenje	D_106	Central	P_1	Insecticide treated net use	2008	0.439608	0.37343	0.50369
Serenje	D_106	Central	P_1	Insecticide treated net use	2009	0.481734	0.408382	0.550525
Serenje	D_106	Central	P_1	Insecticide treated net use	2010	0.505561	0.423599	0.581249
Serenje	D_106	Central	P_1	Insecticide treated net use or indoor residual spraying	1990	0.0055073	0.0005484	0.0196308
Serenje	D_106	Central	P_1	Insecticide treated net use or indoor residual spraying	1991	0.0068038	0.0010501	0.0214552
Serenje	D_106	Central	P_1	Insecticide treated net use or indoor residual spraying	1992	0.0089239	0.0019045	0.0246237
Serenje	D_106	Central	P_1	Insecticide treated net use or indoor residual spraying	1993	0.0121883	0.0036288	0.0322125
Serenje	D_106	Central	P_1	Insecticide treated net use or indoor residual spraying	1994	0.0170156	0.0056648	0.0412772
Serenje	D_106	Central	P_1	Insecticide treated net use or indoor residual spraying	1995	0.0238856	0.0079748	0.0563336
Serenje	D_106	Central	P_1	Insecticide treated net use or indoor residual spraying	1996	0.033271	0.0106536	0.0779354
Serenje	D_106	Central	P_1	Insecticide treated net use or indoor residual spraying	1997	0.0455667	0.0139765	0.10693
Serenje	D_106	Central	P_1	Insecticide treated net use or indoor residual spraying	1998	0.0610841	0.0188521	0.143034
Serenje	D_106	Central	P_1	Insecticide treated net use or indoor residual spraying	1999	0.0801588	0.0253934	0.176013
Serenje	D_106	Central	P_1	Insecticide treated net use or indoor residual spraying	2000	0.103381	0.0348306	0.211934
Serenje	D_106	Central	P_1	Insecticide treated net use or indoor residual spraying	2001	0.131851	0.0510105	0.249124
Serenje	D_106	Central	P_1	Insecticide treated net use or indoor residual spraying	2002	0.166822	0.0742308	0.290887
Serenje	D_106	Central	P_1	Insecticide treated net use or indoor residual spraying	2003	0.209914	0.111948	0.334556
Serenje	D_106	Central	P_1	Insecticide treated net use or indoor residual spraying	2004	0.25987	0.161614	0.374763
Serenje	D_106	Central	P_1	Insecticide treated net use or indoor residual spraying	2005	0.312888	0.22615	0.410484
Serenje	D_106	Central	P_1	Insecticide treated net use or indoor residual spraying	2006	0.364015	0.289427	0.443242
Serenje	D_106	Central	P_1	Insecticide treated net use or indoor residual spraying	2007	0.40999	0.345643	0.470207
Serenje	D_106	Central	P_1	Insecticide treated net use or indoor residual spraying	2008	0.449635	0.391019	0.511969
Serenje	D_106	Central	P_1	Insecticide treated net use or indoor residual spraying	2009	0.481741	0.414576	0.546579
Serenje	D_106	Central	P_1	Insecticide treated net use or indoor residual spraying	2010	0.505255	0.430876	0.581129
Serenje	D_106	Central	P_1	Intermittent preventive therapy for malaria during pregnancy (1 dose)	1990	0.0104396	0.0005015	0.0496682
Serenje	D_106	Central	P_1	Intermittent preventive therapy for malaria during pregnancy (1 dose)	1991	0.0092696	0.0008804	0.03572
Serenje	D_106	Central	P_1	Intermittent preventive therapy for malaria during pregnancy (1 dose)	1992	0.0090043	0.0015815	0.0285045
Serenje	D_106	Central	P_1	Intermittent preventive therapy for malaria during pregnancy (1 dose)	1993	0.0093769	0.002274	0.025829
[truncated: 24,062 more rows]
